# Supplementary material for: N-(2-Nitro­phen­yl)thio­phene-2-carbox­amide
Source: Acta Crystallogr Sect E Struct Rep Online. 2014 Apr 26;70(Pt 5):o613. doi: 10.1107/S160053681400912X (PMC4011230; doi:10.1107/S160053681400912X)
Supplement: Supplementary file 1 [file e-70-0o613-sup1.cif]

##############################################################################
#                                                                            #
# This CIF contains the data in a paper accepted for publication in          #
# Acta Crystallographica Section E. It conforms to the requirements of       #
# Notes for Authors for Acta Crystallographica Section E, and has been       #
# peer reviewed under the auspices of the IUCr Commission on Journals.       #
#                                                                            #
# Full details of the Crystallographic Information File format               #
# are given in the paper "The Crystallographic Information File (CIF):       #
# a New Standard Archive File for Crystallography" by S. R. Hall, F. H.      #
# Allen and I. D. Brown [Acta Cryst. (1991), A47, 655-685].                  #
#                                                                            #
# The current version of the core CIF dictionary is obtainable from          #
# ftp://ftp.iucr.org/pub/cif_core.dic.                                       #
#                                                                            #
# Software is freely available for graphical display of the structure(s)     #
# in this CIF. For information consult the CIF software page                 #
# http://www.iucr.org/resources/cif/software.                                #
#                                                                            #
# This file may be used for bona fide research purposes within the           #
# scientific community so long as proper attribution is given to the journal # 
# article from which it was obtained.                                        #
#                                                                            #
##############################################################################
data_I
_database_code_depnum_ccdc_archive 'CCDC 998902'
_audit_creation_method     SHELXL-97
_chemical_name_systematic
;
<i>N</i>-(2-Nitrophenyl)thiophene-2-carboxamide
;
_chemical_name_common     'N-(2-nitrophenyl)thiophene-2-carboxamide'
_chemical_formula_moiety     'C11 H8 N2 O3 S'
_chemical_formula_sum     'C11 H8 N2 O3 S'
_chemical_formula_iupac     'C11 H8 N2 O3 S'
_chemical_formula_weight     248.25
_chemical_melting_point     397.0(10)
_symmetry_cell_setting     monoclinic
_symmetry_space_group_name_H-M     'P 21/c'
_symmetry_space_group_name_Hall     '-P 2ybc'
loop_
    _symmetry_equiv_pos_as_xyz
    'x, y, z'
    '-x, y+1/2, -z+1/2'
    '-x, -y, -z'
    'x, -y-1/2, z-1/2'
_cell_length_a     11.6359(3)
_cell_length_b     13.2501(3)
_cell_length_c     17.7412(4)
_cell_angle_alpha     90.00
_cell_angle_beta     129.8980(10)
_cell_angle_gamma     90.00
_cell_volume     2098.47(9)
_cell_formula_units_Z     8
_cell_measurement_reflns_used     4181
_cell_measurement_theta_min     3.3586
_cell_measurement_theta_max     29.36
_cell_measurement_temperature     123
_exptl_crystal_description     tablet
_exptl_crystal_colour     yellow
_exptl_crystal_size_max     0.28
_exptl_crystal_size_mid     0.15
_exptl_crystal_size_min     0.05
_exptl_crystal_density_diffrn     1.572
_exptl_crystal_density_meas     ?
_exptl_crystal_density_method     'not measured'
_exptl_crystal_F_000     1024
_exptl_absorpt_coefficient_mu     0.305
_exptl_absorpt_correction_type     multi-scan
_exptl_absorpt_process_details
;
(CrysAlis PRO; Oxford Diffraction, 2010)
;
_exptl_absorpt_correction_T_min     0.953
_exptl_absorpt_correction_T_max     1.00000
_diffrn_ambient_temperature     123
_diffrn_radiation_type     MoK\a
_diffrn_radiation_wavelength     0.71073
_diffrn_radiation_source     'fine-focus sealed tube'
_diffrn_radiation_monochromator     graphite
_diffrn_measurement_device_type     'Oxford Diffraction Xcalibur E'
_diffrn_measurement_method     'omega scans'
_diffrn_detector_area_resol_mean     ?
_diffrn_reflns_number     10418
_diffrn_reflns_av_R_equivalents     0.0276
_diffrn_reflns_av_sigmaI/netI     0.0475
_diffrn_reflns_theta_min     3.37
_diffrn_reflns_theta_max     29.43
_diffrn_reflns_theta_full     27.00
_diffrn_measured_fraction_theta_max     0.877
_diffrn_measured_fraction_theta_full     0.996
_diffrn_reflns_limit_h_min     -15
_diffrn_reflns_limit_h_max     14
_diffrn_reflns_limit_k_min     -15
_diffrn_reflns_limit_k_max     17
_diffrn_reflns_limit_l_min     -22
_diffrn_reflns_limit_l_max     24
_diffrn_standards_number     0
_diffrn_standards_interval_count     ?
_diffrn_standards_interval_time     120
_diffrn_standards_decay_%     0
_refine_special_details
;
Refinement of <i>F</i>^2^ against ALL reflections. The weighted <i>R</i>-factor
<i>wR</i> and goodness of fit <i>S</i> are based on <i>F</i>^2^, conventional
<i>R</i>-factors <i>R</i> are based on <i>F</i>, with <i>F</i> set to zero for
negative <i>F</i>^2^. The threshold expression of <i>F</i>^2^ >
\s(<i>F</i>^2^) is used only for calculating <i>R</i>-factors(gt) <i>etc</i>.
and is not relevant to the choice of reflections for refinement.
<i>R</i>-factors based on <i>F</i>^2^ are statistically about twice as large
as those based on <i>F</i>, and <i>R</i>- factors based on ALL data will be
even larger.
;
_reflns_number_total     5093
_reflns_number_gt     4012
_reflns_threshold_expression     I>2\s(I)
_refine_ls_structure_factor_coef     Fsqd
_refine_ls_matrix_type     full
_refine_ls_R_factor_all     0.0641
_refine_ls_R_factor_gt     0.0465
_refine_ls_wR_factor_gt     0.1065
_refine_ls_wR_factor_ref     0.1163
_refine_ls_goodness_of_fit_ref     1.039
_refine_ls_restrained_S_all     1.039
_refine_ls_number_reflns     5093
_refine_ls_number_parameters     315
_refine_ls_number_restraints     0
_refine_ls_hydrogen_treatment     mixed
_refine_ls_weighting_scheme     calc
_refine_ls_weighting_details
         'calc w=1/[\s^2^(Fo^2^)+(0.0420P)^2^+1.7613P] where P=(Fo^2^+2Fc^2^)/3'
_atom_sites_solution_hydrogens     geom
_atom_sites_solution_primary     direct
_atom_sites_solution_secondary     difmap
_refine_ls_shift/su_max     0.000
_refine_ls_shift/su_mean     0.000
_refine_diff_density_max     0.489
_refine_diff_density_min     -0.425
_refine_ls_extinction_method     none
_refine_ls_extinction_coef     ?
loop_
    _atom_type_symbol
    _atom_type_description
    _atom_type_scat_dispersion_real
    _atom_type_scat_dispersion_imag
    _atom_type_scat_source
    'S' 'S' 0.1246 0.1234
                         'International Tables Vol C Tables 4.2.6.8 and 6.1.1.4'
    'O' 'O' 0.0106 0.0060
                         'International Tables Vol C Tables 4.2.6.8 and 6.1.1.4'
    'N' 'N' 0.0061 0.0033
                         'International Tables Vol C Tables 4.2.6.8 and 6.1.1.4'
    'C' 'C' 0.0033 0.0016
                         'International Tables Vol C Tables 4.2.6.8 and 6.1.1.4'
    'H' 'H' 0.0000 0.0000
                         'International Tables Vol C Tables 4.2.6.8 and 6.1.1.4'
_computing_data_collection     'CrysAlis PRO (Oxford Diffraction, 2010)'
_computing_cell_refinement     'CrysAlis PRO (Oxford Diffraction, 2010)'
_computing_data_reduction     'CrysAlis PRO (Oxford Diffraction, 2010)'
_computing_structure_solution     'SHELXS97 (Sheldrick, 2008)'
_computing_structure_refinement     'SHELXL97 (Sheldrick, 2008)'
_computing_molecular_graphics
 'ORTEP-3 for Windows (Farrugia, 2012) and Mercury (Macrae <i>et al.</i>, 2006)'
_computing_publication_material     'WinGX (Farrugia, 2012)'
loop_
    _atom_site_type_symbol
    _atom_site_label
    _atom_site_fract_x
    _atom_site_fract_y
    _atom_site_fract_z
    _atom_site_U_iso_or_equiv
    _atom_site_adp_type
    _atom_site_calc_flag
    _atom_site_refinement_flags
    _atom_site_occupancy
    _atom_site_symmetry_multiplicity
    _atom_site_disorder_assembly
    _atom_site_disorder_group
    S S1 0.60696(6) 0.81889(4) -0.07981(4) 0.02441(14) Uani d . 1 1 . .
    S S2 0.98321(6) 0.64159(5) 0.30229(4) 0.03015(16) Uani d . 1 1 . .
    O O1 0.38729(16) 0.85064(13) -0.05031(11) 0.0255(4) Uani d . 1 1 . .
    O O2 0.77371(16) 0.93931(13) 0.29784(11) 0.0262(4) Uani d . 1 1 . .
    O O3 0.73314(17) 0.91094(13) 0.39862(11) 0.0274(4) Uani d . 1 1 . .
    O O4 0.70355(17) 0.70186(12) 0.26329(11) 0.0269(4) Uani d . 1 1 . .
    O O5 0.38579(16) 0.59679(13) -0.08094(11) 0.0268(4) Uani d . 1 1 . .
    O O6 0.15254(17) 0.63885(14) -0.18258(11) 0.0303(4) Uani d . 1 1 . .
    N N1 0.5542(2) 0.90436(14) 0.10981(13) 0.0184(4) Uani d . 1 1 . .
    N N2 0.68724(19) 0.92377(13) 0.31503(12) 0.0193(4) Uani d . 1 1 . .
    N N3 0.54164(19) 0.64179(14) 0.10488(13) 0.0189(4) Uani d . 1 1 . .
    N N4 0.26905(19) 0.62585(14) -0.09860(13) 0.0217(4) Uani d . 1 1 . .
    C C1 0.7915(3) 0.82021(17) -0.02508(16) 0.0247(5) Uani d . 1 1 . .
    H H1 0.8288 0.8029 -0.0578 0.030 Uiso calc R 1 1 . .
    C C2 0.8804(2) 0.84884(17) 0.07096(16) 0.0220(4) Uani d . 1 1 . .
    H H2 0.9864 0.8533 0.1126 0.026 Uiso calc R 1 1 . .
    C C3 0.7965(2) 0.87137(16) 0.10222(15) 0.0182(4) Uani d . 1 1 . .
    H H3 0.8395 0.8922 0.1667 0.022 Uiso calc R 1 1 . .
    C C4 0.6440(2) 0.85876(15) 0.02591(14) 0.0171(4) Uani d . 1 1 . .
    C C5 0.5153(2) 0.87066(16) 0.02341(14) 0.0180(4) Uani d . 1 1 . .
    C C6 0.4632(2) 0.91537(15) 0.13495(14) 0.0171(4) Uani d . 1 1 . .
    C C7 0.5258(2) 0.92336(15) 0.23390(15) 0.0173(4) Uani d . 1 1 . .
    C C8 0.4367(2) 0.93183(16) 0.26042(16) 0.0218(4) Uani d . 1 1 . .
    H H8 0.4816 0.9355 0.3278 0.026 Uiso calc R 1 1 . .
    C C9 0.2828(2) 0.93496(17) 0.18862(17) 0.0240(5) Uani d . 1 1 . .
    H H9 0.2211 0.9416 0.2060 0.029 Uiso calc R 1 1 . .
    C C10 0.2195(2) 0.92823(17) 0.09095(16) 0.0230(5) Uani d . 1 1 . .
    H H10 0.1136 0.9307 0.0414 0.028 Uiso calc R 1 1 . .
    C C11 0.3066(2) 0.91801(16) 0.06396(15) 0.0200(4) Uani d . 1 1 . .
    H H11 0.2599 0.9127 -0.0036 0.024 Uiso calc R 1 1 . .
    C C12 1.0568(2) 0.60694(18) 0.24879(17) 0.0268(5) Uani d . 1 1 . .
    H H12 1.1610 0.5988 0.2838 0.032 Uiso calc R 1 1 . .
    C C13 0.9500(2) 0.59212(17) 0.15022(16) 0.0230(5) Uani d . 1 1 . .
    H H13 0.9720 0.5724 0.1092 0.028 Uiso calc R 1 1 . .
    C C14 0.8015(2) 0.60940(16) 0.11495(15) 0.0185(4) Uani d . 1 1 . .
    H H14 0.7132 0.6030 0.0483 0.022 Uiso calc R 1 1 . .
    C C15 0.8039(2) 0.63702(16) 0.19220(14) 0.0188(4) Uani d . 1 1 . .
    C C16 0.6807(2) 0.66372(16) 0.19215(15) 0.0194(4) Uani d . 1 1 . .
    C C17 0.4018(2) 0.65097(15) 0.08063(14) 0.0172(4) Uani d . 1 1 . .
    C C18 0.2688(2) 0.64194(16) -0.01743(15) 0.0182(4) Uani d . 1 1 . .
    C C19 0.1290(2) 0.64708(17) -0.04208(16) 0.0232(5) Uani d . 1 1 . .
    H H19 0.0408 0.6408 -0.1088 0.028 Uiso calc R 1 1 . .
    C C20 0.1180(3) 0.66121(17) 0.03006(18) 0.0256(5) Uani d . 1 1 . .
    H H20 0.0227 0.6636 0.0137 0.031 Uiso calc R 1 1 . .
    C C21 0.2479(3) 0.67189(17) 0.12687(17) 0.0240(5) Uani d . 1 1 . .
    H H21 0.2409 0.6827 0.1767 0.029 Uiso calc R 1 1 . .
    C C22 0.3873(2) 0.66709(16) 0.15197(16) 0.0212(4) Uani d . 1 1 . .
    H H22 0.4747 0.6749 0.2187 0.025 Uiso calc R 1 1 . .
    H H3N 0.536(3) 0.6175(18) 0.0592(18) 0.020(6) Uiso d . 1 1 . .
    H H1N 0.642(3) 0.914(2) 0.156(2) 0.033(7) Uiso d . 1 1 . .
loop_
    _atom_site_aniso_label
    _atom_site_aniso_U_11
    _atom_site_aniso_U_22
    _atom_site_aniso_U_33
    _atom_site_aniso_U_12
    _atom_site_aniso_U_13
    _atom_site_aniso_U_23
    S1 0.0264(3) 0.0289(3) 0.0169(2) 0.0012(2) 0.0134(2) -0.0021(2)
    S2 0.0209(3) 0.0372(4) 0.0198(3) -0.0010(2) 0.0073(2) -0.0030(2)
    O1 0.0176(7) 0.0359(9) 0.0171(7) -0.0009(7) 0.0085(6) -0.0018(6)
    O2 0.0178(7) 0.0417(10) 0.0203(7) -0.0054(7) 0.0129(6) -0.0059(7)
    O3 0.0270(8) 0.0359(9) 0.0166(7) -0.0021(7) 0.0128(7) 0.0020(7)
    O4 0.0264(8) 0.0321(9) 0.0173(7) 0.0015(7) 0.0118(6) -0.0039(7)
    O5 0.0185(7) 0.0425(10) 0.0209(7) -0.0019(7) 0.0134(6) -0.0061(7)
    O6 0.0232(8) 0.0442(10) 0.0150(7) 0.0044(7) 0.0084(6) 0.0006(7)
    N1 0.0128(8) 0.0254(10) 0.0147(8) -0.0009(7) 0.0077(7) -0.0020(7)
    N2 0.0199(8) 0.0193(9) 0.0179(8) -0.0012(7) 0.0117(7) -0.0020(7)
    N3 0.0182(8) 0.0236(9) 0.0138(8) -0.0002(7) 0.0098(7) -0.0025(7)
    N4 0.0191(9) 0.0257(10) 0.0179(8) -0.0016(8) 0.0109(7) -0.0025(7)
    C1 0.0308(12) 0.0253(11) 0.0261(11) 0.0032(10) 0.0220(10) 0.0014(9)
    C2 0.0204(10) 0.0241(11) 0.0230(10) -0.0010(9) 0.0147(9) 0.0006(9)
    C3 0.0210(10) 0.0174(10) 0.0203(10) -0.0003(8) 0.0150(9) 0.0010(8)
    C4 0.0213(10) 0.0165(10) 0.0148(9) 0.0010(8) 0.0122(8) 0.0008(7)
    C5 0.0205(10) 0.0170(10) 0.0159(9) 0.0011(8) 0.0114(8) 0.0024(8)
    C6 0.0191(10) 0.0150(10) 0.0183(9) 0.0004(8) 0.0125(8) 0.0012(8)
    C7 0.0166(9) 0.0154(10) 0.0191(9) -0.0010(8) 0.0112(8) -0.0005(8)
    C8 0.0268(11) 0.0205(11) 0.0243(10) -0.0044(9) 0.0191(9) -0.0035(8)
    C9 0.0243(11) 0.0228(11) 0.0336(12) -0.0039(9) 0.0225(10) -0.0041(9)
    C10 0.0167(10) 0.0220(11) 0.0268(11) -0.0008(9) 0.0124(9) 0.0003(9)
    C11 0.0178(10) 0.0200(10) 0.0192(10) 0.0012(8) 0.0106(8) 0.0026(8)
    C12 0.0165(10) 0.0279(12) 0.0274(11) -0.0012(9) 0.0102(9) 0.0028(9)
    C13 0.0225(10) 0.0215(11) 0.0275(11) -0.0006(9) 0.0172(9) 0.0016(9)
    C14 0.0160(9) 0.0175(10) 0.0232(10) 0.0005(8) 0.0131(8) 0.0041(8)
    C15 0.0168(9) 0.0171(10) 0.0157(9) -0.0015(8) 0.0073(8) 0.0006(8)
    C16 0.0213(10) 0.0162(10) 0.0156(9) 0.0012(8) 0.0095(8) 0.0033(8)
    C17 0.0186(10) 0.0158(10) 0.0174(9) 0.0009(8) 0.0117(8) 0.0015(8)
    C18 0.0214(10) 0.0172(10) 0.0175(9) 0.0006(8) 0.0132(8) 0.0008(8)
    C19 0.0203(10) 0.0234(11) 0.0233(10) 0.0007(9) 0.0128(9) 0.0026(9)
    C20 0.0254(11) 0.0236(11) 0.0375(13) 0.0031(9) 0.0246(10) 0.0047(10)
    C21 0.0334(12) 0.0210(11) 0.0293(11) 0.0036(9) 0.0255(10) 0.0033(9)
    C22 0.0265(11) 0.0202(11) 0.0193(10) 0.0021(9) 0.0158(9) 0.0022(8)
_geom_special_details
;
 All esds (except the esd in the dihedral angle between two l.s. planes)
 are estimated using the full covariance matrix.  The cell esds are taken
 into account individually in the estimation of esds in distances, angles
 and torsion angles; correlations between esds in cell parameters are only
 used when they are defined by crystal symmetry.  An approximate (isotropic)
 treatment of cell esds is used for estimating esds involving l.s. planes.
;
loop_
    _geom_bond_atom_site_label_1
    _geom_bond_atom_site_label_2
    _geom_bond_site_symmetry_2
    _geom_bond_distance
    _geom_bond_publ_flag
    S1 C1 . 1.697(2) ?
    S1 C4 . 1.716(2) ?
    S2 C12 . 1.699(3) ?
    S2 C15 . 1.716(2) ?
    O1 C5 . 1.225(2) ?
    O2 N2 . 1.242(2) ?
    O3 N2 . 1.224(2) ?
    O4 C16 . 1.220(3) ?
    O5 N4 . 1.243(2) ?
    O6 N4 . 1.223(2) ?
    N1 C5 . 1.366(3) ?
    N1 C6 . 1.395(3) ?
    N1 H1N . 0.81(3) ?
    N2 O2 1 1.242(2) ?
    N2 C7 . 1.460(3) ?
    N3 C16 . 1.373(3) ?
    N3 C17 . 1.396(3) ?
    N3 H3N . 0.84(2) ?
    N4 O5 1 1.243(2) ?
    N4 C18 . 1.457(3) ?
    C1 C2 . 1.362(3) ?
    C1 H1 . 0.9500 ?
    C2 C3 . 1.429(3) ?
    C2 H2 . 0.9500 ?
    C3 C4 . 1.388(3) ?
    C3 H3 . 0.9500 ?
    C4 C5 . 1.478(3) ?
    C6 C11 . 1.401(3) ?
    C6 C7 . 1.408(3) ?
    C7 C8 . 1.391(3) ?
    C8 C9 . 1.380(3) ?
    C8 H8 . 0.9500 ?
    C9 C10 . 1.384(3) ?
    C9 H9 . 0.9500 ?
    C10 C11 . 1.376(3) ?
    C10 H10 . 0.9500 ?
    C11 H11 . 0.9500 ?
    C12 C13 . 1.361(3) ?
    C12 H12 . 0.9500 ?
    C13 C14 . 1.430(3) ?
    C13 H13 . 0.9500 ?
    C14 C15 . 1.401(3) ?
    C14 H14 . 0.9500 ?
    C15 C16 . 1.476(3) ?
    C17 C22 . 1.396(3) ?
    C17 C18 . 1.408(3) ?
    C18 C19 . 1.390(3) ?
    C19 C20 . 1.378(3) ?
    C19 H19 . 0.9500 ?
    C20 C21 . 1.387(3) ?
    C20 H20 . 0.9500 ?
    C21 C22 . 1.381(3) ?
    C21 H21 . 0.9500 ?
    C22 H22 . 0.9500 ?
loop_
    _geom_angle_atom_site_label_1
    _geom_angle_atom_site_label_2
    _geom_angle_atom_site_label_3
    _geom_angle_site_symmetry_1
    _geom_angle_site_symmetry_3
    _geom_angle
    _geom_angle_publ_flag
    C1 S1 C4 . . 91.88(10) ?
    C12 S2 C15 . . 92.00(11) ?
    C5 N1 C6 . . 128.35(18) ?
    C5 N1 H1N . . 118.8(19) ?
    C6 N1 H1N . . 112.4(19) ?
    O3 N2 O2 . 1 121.89(17) ?
    O3 N2 O2 . . 121.89(17) ?
    O3 N2 C7 . . 118.65(17) ?
    O2 N2 C7 1 . 119.44(17) ?
    O2 N2 C7 . . 119.44(17) ?
    C16 N3 C17 . . 128.81(18) ?
    C16 N3 H3N . . 118.3(16) ?
    C17 N3 H3N . . 112.9(16) ?
    O6 N4 O5 . 1 121.92(18) ?
    O6 N4 O5 . . 121.92(18) ?
    O6 N4 C18 . . 118.68(18) ?
    O5 N4 C18 1 . 119.36(17) ?
    O5 N4 C18 . . 119.36(17) ?
    C2 C1 S1 . . 112.67(17) ?
    C2 C1 H1 . . 123.7 ?
    S1 C1 H1 . . 123.7 ?
    C1 C2 C3 . . 112.57(19) ?
    C1 C2 H2 . . 123.7 ?
    C3 C2 H2 . . 123.7 ?
    C4 C3 C2 . . 111.11(18) ?
    C4 C3 H3 . . 124.4 ?
    C2 C3 H3 . . 124.4 ?
    C3 C4 C5 . . 130.78(18) ?
    C3 C4 S1 . . 111.76(15) ?
    C5 C4 S1 . . 117.42(15) ?
    O1 C5 N1 . . 124.7(2) ?
    O1 C5 C4 . . 121.59(19) ?
    N1 C5 C4 . . 113.69(17) ?
    N1 C6 C11 . . 122.09(18) ?
    N1 C6 C7 . . 120.96(18) ?
    C11 C6 C7 . . 116.95(18) ?
    C8 C7 C6 . . 121.73(19) ?
    C8 C7 N2 . . 115.67(18) ?
    C6 C7 N2 . . 122.60(18) ?
    C9 C8 C7 . . 119.8(2) ?
    C9 C8 H8 . . 120.1 ?
    C7 C8 H8 . . 120.1 ?
    C8 C9 C10 . . 119.2(2) ?
    C8 C9 H9 . . 120.4 ?
    C10 C9 H9 . . 120.4 ?
    C11 C10 C9 . . 121.5(2) ?
    C11 C10 H10 . . 119.3 ?
    C9 C10 H10 . . 119.3 ?
    C10 C11 C6 . . 120.8(2) ?
    C10 C11 H11 . . 119.6 ?
    C6 C11 H11 . . 119.6 ?
    C13 C12 S2 . . 112.66(17) ?
    C13 C12 H12 . . 123.7 ?
    S2 C12 H12 . . 123.7 ?
    C12 C13 C14 . . 112.9(2) ?
    C12 C13 H13 . . 123.5 ?
    C14 C13 H13 . . 123.5 ?
    C15 C14 C13 . . 110.71(18) ?
    C15 C14 H14 . . 124.6 ?
    C13 C14 H14 . . 124.6 ?
    C14 C15 C16 . . 130.68(18) ?
    C14 C15 S2 . . 111.69(16) ?
    C16 C15 S2 . . 117.62(15) ?
    O4 C16 N3 . . 124.8(2) ?
    O4 C16 C15 . . 122.12(19) ?
    N3 C16 C15 . . 113.07(18) ?
    C22 C17 N3 . . 121.89(18) ?
    C22 C17 C18 . . 117.21(19) ?
    N3 C17 C18 . . 120.89(18) ?
    C19 C18 C17 . . 121.45(19) ?
    C19 C18 N4 . . 116.11(18) ?
    C17 C18 N4 . . 122.44(18) ?
    C20 C19 C18 . . 120.1(2) ?
    C20 C19 H19 . . 119.9 ?
    C18 C19 H19 . . 119.9 ?
    C19 C20 C21 . . 119.1(2) ?
    C19 C20 H20 . . 120.4 ?
    C21 C20 H20 . . 120.4 ?
    C22 C21 C20 . . 121.1(2) ?
    C22 C21 H21 . . 119.4 ?
    C20 C21 H21 . . 119.4 ?
    C21 C22 C17 . . 121.0(2) ?
    C21 C22 H22 . . 119.5 ?
    C17 C22 H22 . . 119.5 ?
loop_
    _geom_torsion_atom_site_label_1
    _geom_torsion_atom_site_label_2
    _geom_torsion_atom_site_label_3
    _geom_torsion_atom_site_label_4
    _geom_torsion_site_symmetry_1
    _geom_torsion_site_symmetry_2
    _geom_torsion_site_symmetry_3
    _geom_torsion_site_symmetry_4
    _geom_torsion
    _geom_torsion_publ_flag
    O2 O2 N2 O3 1 . . . 0.0(5) ?
    O2 O2 N2 C7 1 . . . 0.0(5) ?
    O5 O5 N4 O6 1 . . . 0.00(11) ?
    O5 O5 N4 C18 1 . . . 0.00(6) ?
    C4 S1 C1 C2 . . . . 0.65(18) ?
    S1 C1 C2 C3 . . . . -0.3(3) ?
    C1 C2 C3 C4 . . . . -0.3(3) ?
    C2 C3 C4 C5 . . . . 178.5(2) ?
    C2 C3 C4 S1 . . . . 0.8(2) ?
    C1 S1 C4 C3 . . . . -0.82(17) ?
    C1 S1 C4 C5 . . . . -178.85(17) ?
    C6 N1 C5 O1 . . . . 5.4(4) ?
    C6 N1 C5 C4 . . . . -174.01(19) ?
    C3 C4 C5 O1 . . . . -175.9(2) ?
    S1 C4 C5 O1 . . . . 1.7(3) ?
    C3 C4 C5 N1 . . . . 3.6(3) ?
    S1 C4 C5 N1 . . . . -178.86(15) ?
    C5 N1 C6 C11 . . . . -17.6(3) ?
    C5 N1 C6 C7 . . . . 161.8(2) ?
    N1 C6 C7 C8 . . . . -178.37(19) ?
    C11 C6 C7 C8 . . . . 1.0(3) ?
    N1 C6 C7 N2 . . . . 1.9(3) ?
    C11 C6 C7 N2 . . . . -178.70(19) ?
    O3 N2 C7 C8 . . . . 14.5(3) ?
    O2 N2 C7 C8 1 . . . -163.90(19) ?
    O2 N2 C7 C8 . . . . -163.90(19) ?
    O3 N2 C7 C6 . . . . -165.80(19) ?
    O2 N2 C7 C6 1 . . . 15.8(3) ?
    O2 N2 C7 C6 . . . . 15.8(3) ?
    C6 C7 C8 C9 . . . . -1.5(3) ?
    N2 C7 C8 C9 . . . . 178.20(19) ?
    C7 C8 C9 C10 . . . . 0.8(3) ?
    C8 C9 C10 C11 . . . . 0.3(3) ?
    C9 C10 C11 C6 . . . . -0.8(3) ?
    N1 C6 C11 C10 . . . . 179.5(2) ?
    C7 C6 C11 C10 . . . . 0.1(3) ?
    C15 S2 C12 C13 . . . . 0.07(19) ?
    S2 C12 C13 C14 . . . . 0.1(3) ?
    C12 C13 C14 C15 . . . . -0.4(3) ?
    C13 C14 C15 C16 . . . . 178.9(2) ?
    C13 C14 C15 S2 . . . . 0.4(2) ?
    C12 S2 C15 C14 . . . . -0.27(17) ?
    C12 S2 C15 C16 . . . . -178.96(17) ?
    C17 N3 C16 O4 . . . . -4.7(4) ?
    C17 N3 C16 C15 . . . . 175.74(19) ?
    C14 C15 C16 O4 . . . . -167.8(2) ?
    S2 C15 C16 O4 . . . . 10.6(3) ?
    C14 C15 C16 N3 . . . . 11.8(3) ?
    S2 C15 C16 N3 . . . . -169.80(15) ?
    C16 N3 C17 C22 . . . . -12.8(3) ?
    C16 N3 C17 C18 . . . . 168.7(2) ?
    C22 C17 C18 C19 . . . . -1.1(3) ?
    N3 C17 C18 C19 . . . . 177.51(19) ?
    C22 C17 C18 N4 . . . . 179.48(19) ?
    N3 C17 C18 N4 . . . . -1.9(3) ?
    O6 N4 C18 C19 . . . . 15.1(3) ?
    O5 N4 C18 C19 1 . . . -162.99(19) ?
    O5 N4 C18 C19 . . . . -162.99(19) ?
    O6 N4 C18 C17 . . . . -165.5(2) ?
    O5 N4 C18 C17 1 . . . 16.5(3) ?
    O5 N4 C18 C17 . . . . 16.5(3) ?
    C17 C18 C19 C20 . . . . -0.1(3) ?
    N4 C18 C19 C20 . . . . 179.4(2) ?
    C18 C19 C20 C21 . . . . 1.1(3) ?
    C19 C20 C21 C22 . . . . -1.0(3) ?
    C20 C21 C22 C17 . . . . -0.2(3) ?
    N3 C17 C22 C21 . . . . -177.4(2) ?
    C18 C17 C22 C21 . . . . 1.2(3) ?
loop_
    _geom_hbond_atom_site_label_D
    _geom_hbond_atom_site_label_H
    _geom_hbond_atom_site_label_A
    _geom_hbond_site_symmetry_A
    _geom_hbond_distance_DH
    _geom_hbond_distance_HA
    _geom_hbond_distance_DA
    _geom_hbond_angle_DHA
    N1 H1N O2 1 0.81(3) 1.96(3) 2.634(2) 140(3)
    N3 H3N O5 1 0.84(2) 1.93(2) 2.616(2) 138(2)
    C1 H1 O4 4_575 0.95 2.50 3.209(3) 131
    C8 H8 O5 4_576 0.95 2.52 3.248(3) 133
    C19 H19 O2 4_475 0.95 2.63 3.377(3) 136
    C11 H11 S2 4_475 0.95 2.92 3.732(2) 144
    C22 H22 S1 4_576 0.95 2.84 3.689(2) 149
    C12 H12 O1 4_676 0.95 2.47 3.198(3) 133
data_global
_journal_date_recd_electronic     2014-04-22
_journal_date_accepted     2014-04-22
_journal_name_full     'Acta Crystallographica, Section E'
_journal_year     2014
_journal_volume     70
_journal_issue      5
_journal_page_first     o613
_journal_page_last     o613
_journal_paper_category     QO
_journal_paper_doi     10.1107/S160053681400912X
_journal_coeditor_code     TK5309
_publ_contact_author_name     'Dr. Rodolfo Moreno-Fuquen'
_publ_contact_author_address
;
Departamento de Qu\'imica. Facultad de Ciencias
Universidad del Valle, Apartado 25360, Santiago de Cali,
Colombia
;
_publ_contact_author_email     'rodimo26@yahoo.es'
_publ_contact_author_fax     '57 23 392440'
_publ_contact_author_phone     '57 23 393248'
_publ_section_title
;
<i>N</i>-(2-Nitrophenyl)thiophene-2-carboxamide
;
loop_
    _publ_author_name
    _publ_author_address
    'Moreno-Fuquen, Rodolfo'
;
Departamento de Qu\'imica - Facultad de Ciencias,
Universidad del Valle
Apartado 25360, Santiago de Cali,
Colombia
;
    'Azc\'arate, Alexis'
;
Departamento de Qu\'imica - Facultad de Ciencias,
Universidad del Valle
Apartado 25360, Santiago de Cali,
Colombia
;
    'Kennedy, Alan R.'
;
WestCHEM, Department of Pure and Applied Chemistry,
University of Strathclyde,
295 Cathedral Street, Glasgow G1 1XL,
Scotland
;
_iucr_refine_instructions_details
;
TITL rodolfo_c4s in P 21/n
REM  transformed to space group : P21/c:b1
CELL   0.71073 11.6359 13.2501 17.7412   90.000  129.898   90.000
ZERR   8        0.0003  0.0003  0.0004    0.000    0.001    0.000
LATT    1
SYMM   -X,1/2+Y,1/2-Z
SFAC  S    O    N    C    H
UNIT  8    24   16   88   64
MERG   2
FMAP   2
PLAN   25
ACTA    54.00
HTAB    2.00000
BOND   $H
CONF
L.S.   15
TEMP  -150.00
EQIV $1 X, Y, Z
EQIV $2 x,-y+3/2,+z-1/2
EQIV $3 x,-y+3/2,+z+1/2
EQIV $4 x-1,-y+3/2,+z-1/2
EQIV $5 x-1,-y+3/2,+z-1/2
EQIV $6 x,-y+3/2,+z+1/2
EQIV $7 x+1,-y+3/2,+z+1/2
HTAB N1 O2_$1
HTAB N3 O5_$1
HTAB C1 O4_$2
HTAB C8 O5_$3
HTAB C19 O2_$4
HTAB C11 S2_$5
HTAB C22 S1_$6
HTAB C12 O1_$7
MPLA C1 C2 C3 C4 S1
MPLA C6 C7 C8 C9 C10 C11
MPLA C7 N2 O3 O2
MPLA C12 C13 C14 C15 S2
MPLA C17 C18 C19 C20 C21 C22
MPLA C18 N4 O5 O6
MPLA C6 N1 C5 O1 C4
MPLA C15 C16 N3 O4 C17
WGHT    0.042000    1.761300
FVAR       2.38033
S1    1    0.606964    0.818892   -0.079810    11.00000    0.02637    0.02893 =
         0.01693   -0.00210    0.01343    0.00120
S2    1    0.983212    0.641588    0.302294    11.00000    0.02087    0.03722 =
         0.01985   -0.00303    0.00732   -0.00101
O1    2    0.387294    0.850640   -0.050314    11.00000    0.01763    0.03585 =
         0.01710   -0.00177    0.00846   -0.00085
O2    2    0.773709    0.939308    0.297837    11.00000    0.01783    0.04174 =
         0.02031   -0.00587    0.01288   -0.00539
O3    2    0.733138    0.910945    0.398621    11.00000    0.02700    0.03593 =
         0.01662    0.00203    0.01280   -0.00213
O4    2    0.703553    0.701859    0.263293    11.00000    0.02637    0.03210 =
         0.01735   -0.00388    0.01177    0.00149
O5    2    0.385788    0.596795   -0.080939    11.00000    0.01854    0.04252 =
         0.02090   -0.00608    0.01341   -0.00195
O6    2    0.152542    0.638848   -0.182579    11.00000    0.02315    0.04425 =
         0.01500    0.00061    0.00836    0.00440
N1    3    0.554157    0.904364    0.109812    11.00000    0.01282    0.02536 =
         0.01471   -0.00197    0.00774   -0.00088
N2    3    0.687235    0.923768    0.315032    11.00000    0.01989    0.01934 =
         0.01787   -0.00201    0.01170   -0.00125
N3    3    0.541638    0.641795    0.104885    11.00000    0.01819    0.02356 =
         0.01381   -0.00252    0.00976   -0.00017
N4    3    0.269051    0.625852   -0.098602    11.00000    0.01915    0.02573 =
         0.01794   -0.00247    0.01086   -0.00162
C1    4    0.791515    0.820209   -0.025080    11.00000    0.03080    0.02529 =
         0.02614    0.00137    0.02199    0.00323
AFIX  43
H1    5    0.828798    0.802867   -0.057849    11.00000   -1.20000
AFIX   0
C2    4    0.880404    0.848838    0.070962    11.00000    0.02038    0.02414 =
         0.02303    0.00058    0.01465   -0.00102
AFIX  43
H2    5    0.986448    0.853328    0.112576    11.00000   -1.20000
AFIX   0
C3    4    0.796547    0.871374    0.102215    11.00000    0.02095    0.01738 =
         0.02030    0.00104    0.01503   -0.00028
AFIX  43
H3    5    0.839520    0.892247    0.166735    11.00000   -1.20000
AFIX   0
C4    4    0.644044    0.858758    0.025914    11.00000    0.02129    0.01650 =
         0.01480    0.00077    0.01220    0.00103
C5    4    0.515329    0.870659    0.023410    11.00000    0.02045    0.01697 =
         0.01594    0.00239    0.01140    0.00112
C6    4    0.463160    0.915370    0.134949    11.00000    0.01907    0.01501 =
         0.01826    0.00122    0.01248    0.00037
C7    4    0.525769    0.923358    0.233904    11.00000    0.01658    0.01543 =
         0.01914   -0.00055    0.01116   -0.00105
C8    4    0.436662    0.931832    0.260424    11.00000    0.02679    0.02053 =
         0.02425   -0.00348    0.01914   -0.00439
AFIX  43
H8    5    0.481611    0.935457    0.327795    11.00000   -1.20000
AFIX   0
C9    4    0.282818    0.934959    0.188617    11.00000    0.02430    0.02278 =
         0.03358   -0.00408    0.02250   -0.00393
AFIX  43
H9    5    0.221100    0.941646    0.205989    11.00000   -1.20000
AFIX   0
C10   4    0.219540    0.928228    0.090945    11.00000    0.01668    0.02200 =
         0.02680    0.00027    0.01238   -0.00085
AFIX  43
H10   5    0.113647    0.930715    0.041409    11.00000   -1.20000
AFIX   0
C11   4    0.306567    0.918013    0.063965    11.00000    0.01785    0.02001 =
         0.01921    0.00262    0.01059    0.00121
AFIX  43
H11   5    0.259879    0.912688   -0.003631    11.00000   -1.20000
AFIX   0
C12   4    1.056766    0.606943    0.248788    11.00000    0.01650    0.02792 =
         0.02741    0.00282    0.01021   -0.00122
AFIX  43
H12   5    1.161039    0.598804    0.283849    11.00000   -1.20000
AFIX   0
C13   4    0.950036    0.592117    0.150217    11.00000    0.02251    0.02149 =
         0.02752    0.00162    0.01717   -0.00062
AFIX  43
H13   5    0.971959    0.572354    0.109163    11.00000   -1.20000
AFIX   0
C14   4    0.801495    0.609401    0.114946    11.00000    0.01596    0.01747 =
         0.02323    0.00411    0.01315    0.00055
AFIX  43
H14   5    0.713247    0.603034    0.048274    11.00000   -1.20000
AFIX   0
C15   4    0.803912    0.637021    0.192201    11.00000    0.01679    0.01708 =
         0.01571    0.00060    0.00726   -0.00148
C16   4    0.680726    0.663719    0.192147    11.00000    0.02129    0.01618 =
         0.01560    0.00330    0.00946    0.00124
C17   4    0.401811    0.650974    0.080633    11.00000    0.01856    0.01575 =
         0.01743    0.00152    0.01167    0.00091
C18   4    0.268831    0.641937   -0.017426    11.00000    0.02141    0.01721 =
         0.01750    0.00081    0.01319    0.00057
C19   4    0.128969    0.647080   -0.042076    11.00000    0.02029    0.02342 =
         0.02327    0.00263    0.01282    0.00069
AFIX  43
H19   5    0.040772    0.640841   -0.108780    11.00000   -1.20000
AFIX   0
C20   4    0.117970    0.661211    0.030059    11.00000    0.02540    0.02359 =
         0.03755    0.00474    0.02463    0.00314
AFIX  43
H20   5    0.022656    0.663606    0.013711    11.00000   -1.20000
AFIX   0
C21   4    0.247935    0.671894    0.126865    11.00000    0.03340    0.02098 =
         0.02931    0.00333    0.02549    0.00361
AFIX  43
H21   5    0.240907    0.682696    0.176727    11.00000   -1.20000
AFIX   0
C22   4    0.387339    0.667089    0.151966    11.00000    0.02651    0.02015 =
         0.01933    0.00218    0.01577    0.00211
AFIX  43
H22   5    0.474668    0.674863    0.218750    11.00000   -1.20000
AFIX   0
H3N   5    0.536459    0.617469    0.059244    11.00000    0.01975
H1N   5    0.642267    0.913616    0.156325    11.00000    0.03284
HKLF 4
REM  rodolfo_c4s in P 21/n
REM R1 =  0.0465 for   4012 Fo > 4sig(Fo)  and  0.0641 for all   5093 data
REM    315 parameters refined using      0 restraints
END
WGHT      0.0437      1.6882
REM Highest difference peak  0.489,  deepest hole -0.425,  1-sigma level  0.065
Q1    1   0.8648  0.5932  0.1281  11.00000  0.05    0.49
Q2    1   0.8469  0.8592  0.0957  11.00000  0.05    0.44
Q3    1   0.3859  0.9228  0.0986  11.00000  0.05    0.38
Q4    1   0.7867  0.6369  0.1392  11.00000  0.05    0.38
Q5    1   0.4941  0.9116  0.1845  11.00000  0.05    0.36
Q6    1   0.6277  0.8395 -0.0191  11.00000  0.05    0.35
Q7    1   0.7307  0.8926  0.0693  11.00000  0.05    0.34
Q8    1   0.3352  0.6599  0.0312  11.00000  0.05    0.34
Q9    1   0.7118  0.8392 -0.0510  11.00000  0.05    0.33
Q10   1   0.2773  0.6405 -0.0468  11.00000  0.05    0.33
Q11   1   0.3573  0.9490  0.2196  11.00000  0.05    0.33
Q12   1   1.0204  0.6202  0.2664  11.00000  0.05    0.32
Q13   1   0.4728  0.9384  0.2326  11.00000  0.05    0.32
Q14   1   0.3893  0.6692  0.1160  11.00000  0.05    0.30
Q15   1   0.1984  0.6325 -0.0304  11.00000  0.05    0.30
Q16   1   0.9892  0.5877  0.1982  11.00000  0.05    0.30
Q17   1   0.3201  0.6494  0.1392  11.00000  0.05    0.30
Q18   1   0.2581  0.9296  0.1420  11.00000  0.05    0.30
Q19   1   0.6454  0.7277  0.2618  11.00000  0.05    0.28
Q20   1   0.4990  0.9212  0.1121  11.00000  0.05    0.27
Q21   1   0.5950  0.9215  0.2666  11.00000  0.05    0.27
Q22   1   0.8768  0.6521  0.2458  11.00000  0.05    0.26
Q23   1   0.5816  0.8689  0.0186  11.00000  0.05    0.26
Q24   1   0.1328  0.6376 -0.0003  11.00000  0.05    0.26
Q25   1   0.8091  0.8157  0.0283  11.00000  0.05    0.25
;
