# Supplementary material for: N-(2-Nitro­phen­yl)thio­phene-2-carbox­amide
Source: Acta Crystallogr Sect E Struct Rep Online. 2014 Apr 26;70(Pt 5):o613. doi: 10.1107/S160053681400912X (PMC4011230; doi:10.1107/S160053681400912X)
Supplement: Supplementary file 2 [file e-70-0o613-Isup2.hkl]

#
# h,k,l, Fc-squared, Fo-squared, sigma(Fo-squared) and status flag
#
data_I
_shelx_title ' rodolfo_c4s in P 21/n'
_shelx_refln_list_code          4
_shelx_F_calc_maximum      427.05
_exptl_crystal_F_000      1024.00
_reflns_d_resolution_high  0.7233
 
loop_
 _symmetry_equiv_pos_as_xyz
 'x, y, z'
 '-x, y+1/2, -z+1/2'
 '-x, -y, -z'
 'x, -y-1/2, z-1/2'
 
_cell_length_a    11.6359
_cell_length_b    13.2501
_cell_length_c    17.7412
_cell_angle_alpha  90.000
_cell_angle_beta  129.898
_cell_angle_gamma  90.000
 
_shelx_F_squared_multiplier     1.000
 
loop_
 _refln_index_h
 _refln_index_k
 _refln_index_l
 _refln_F_squared_calc
 _refln_F_squared_meas
 _refln_F_squared_sigma
 _refln_observed_status
   2   0   0     4566.87     5339.76     79.38 o
   3   0   0      864.87      656.48     15.59 o
   4   0   0     2099.05     2278.52     45.43 o
   5   0   0     3202.34     3305.05     90.09 o
   6   0   0      295.03      275.57     23.85 o
   7   0   0      776.55      872.37     46.81 o
   8   0   0      722.93      774.79     33.39 o
   9   0   0      140.37      210.36     27.41 o
  10   0   0      861.14      915.44     40.89 o
  11   0   0       16.54      -14.05     14.05 o
   2   1   0      670.48      519.15      7.67 o
   3   1   0      150.46      250.25      6.66 o
   4   1   0       16.95       41.85      4.58 o
   5   1   0      456.65      437.52     15.69 o
   6   1   0      597.62      595.63     20.28 o
   7   1   0     2786.61     2777.65     52.95 o
   8   1   0      249.12      257.32     19.75 o
   9   1   0       73.87       72.03      9.37 o
  10   1   0      194.18      188.35     15.83 o
  11   1   0      667.87      729.56     55.23 o
   1   2   0      125.75      143.39      6.93 o
   2   2   0       30.12       16.97      2.20 o
   3   2   0      754.35      764.92     11.30 o
   4   2   0     3391.03     3653.22     40.68 o
   5   2   0      646.23      703.16     20.16 o
   6   2   0        7.87        7.31      4.95 o
   7   2   0      113.39      127.04     10.46 o
   8   2   0      525.19      466.81     34.54 o
   9   2   0      194.69      168.53     13.60 o
  10   2   0      281.92      295.84     27.66 o
  12   2   0        5.00       17.38     15.75 o
   1   3   0      556.37      499.97     11.33 o
   2   3   0     1979.75     2265.42     22.78 o
   3   3   0      740.79      787.33     15.44 o
   4   3   0      184.94      251.41      8.20 o
   5   3   0      821.57      795.89     26.54 o
   6   3   0      144.69      144.84     10.17 o
   7   3   0     1587.89     1545.59     37.50 o
   8   3   0      938.22      869.48     28.79 o
   9   3   0      151.45      154.24     13.44 o
  10   3   0      174.11      216.12     32.52 o
  11   3   0        4.08      -16.92     16.92 o
   0   4   0   182370.44   176002.81   2159.07 o
   1   4   0      123.93      163.24     12.07 o
   2   4   0      320.55      251.57      9.46 o
   3   4   0        0.23        8.63      4.22 o
   4   4   0      268.47      239.32      8.65 o
   5   4   0     1427.35     1498.26     26.49 o
   6   4   0      114.43      129.87     23.41 o
   7   4   0      223.92      231.37     21.20 o
   8   4   0      420.31      426.32     23.95 o
   9   4   0       22.67       50.77     18.66 o
  10   4   0       71.01       64.90     20.53 o
  11   4   0       63.05       44.39     18.10 o
   1   5   0      182.16      171.71      6.43 o
   2   5   0      279.13      263.86     14.49 o
   3   5   0      311.16      262.19      7.96 o
   4   5   0      189.90      218.56      8.43 o
   5   5   0      150.65      148.13      7.70 o
   6   5   0      479.04      430.43     20.35 o
   7   5   0     2482.33     2391.88    105.44 o
   8   5   0      278.62      254.17     18.53 o
   9   5   0       58.07       86.78     22.94 o
  10   5   0      189.06      154.11     30.41 o
  11   5   0      494.59      545.43     53.50 o
   0   6   0      908.81      871.50     23.60 o
   1   6   0      637.19      681.79     16.30 o
   2   6   0      271.02      195.91      8.17 o
   3   6   0      347.79      336.57     10.51 o
   4   6   0     4862.16     5379.93     86.92 o
   5   6   0     2301.81     2277.60     34.69 o
   6   6   0       24.20       30.82      7.85 o
   7   6   0      140.61      163.04     14.13 o
   8   6   0     2332.38     2119.04     94.40 o
   9   6   0       62.35       35.20     15.88 o
  10   6   0      463.99      555.51     52.30 o
  11   6   0       16.06        4.05     15.82 o
   1   7   0      119.48       90.76     12.49 o
   2   7   0     1091.37     1094.65     22.57 o
   3   7   0      228.38      217.23      8.10 o
   4   7   0      253.35      324.73     12.78 o
   5   7   0      328.63      360.71     11.73 o
   6   7   0      205.88      208.17     12.05 o
   7   7   0      224.34      240.19     31.28 o
   8   7   0      171.69      188.31     29.43 o
   9   7   0       48.37       81.29     22.56 o
  10   7   0        8.31       16.87     17.36 o
   0   8   0      441.84      430.02     27.10 o
   1   8   0     3322.88     3232.65     49.41 o
   2   8   0     1363.20     1384.44     27.66 o
   3   8   0      333.88      381.40     11.35 o
   4   8   0      109.26      103.22     10.24 o
   5   8   0       30.56       48.17      6.25 o
   6   8   0     1058.09     1066.99     41.91 o
   7   8   0        2.95      -11.17     13.35 o
   8   8   0       48.05       55.49     19.56 o
   9   8   0        0.63       17.89     15.55 o
  10   8   0      109.96      104.68     26.87 o
   1   9   0     1024.47      986.52     30.57 o
   2   9   0      331.36      307.15     12.41 o
   3   9   0        0.82        4.04      2.88 o
   4   9   0       41.65       42.66      7.11 o
   5   9   0       94.52      111.44      9.00 o
   6   9   0      155.77      146.16     38.39 o
   7   9   0     1342.99     1382.20     77.32 o
   8   9   0      777.93      752.49     58.94 o
   9   9   0       66.25       84.42     21.06 o
   0  10   0     1570.33     1591.72     60.51 o
   1  10   0      502.04      477.70     24.60 o
   2  10   0       45.02       33.54      7.92 o
   3  10   0        9.00        3.43      3.74 o
   4  10   0       25.63       30.99      5.53 o
   5  10   0      155.87      132.02     15.26 o
   6  10   0      207.12      243.55     22.49 o
   7  10   0      152.17      168.77     24.08 o
   8  10   0      893.17      896.17     66.18 o
   9  10   0      280.95      408.41     47.18 o
   1  11   0      574.59      555.97     24.72 o
   2  11   0       33.24       37.32     14.10 o
   3  11   0        0.54       -1.96      4.02 o
   4  11   0      618.56      699.75     32.08 o
   5  11   0        4.27        7.67      7.71 o
   6  11   0       18.16       32.83     10.61 o
   7  11   0      189.52      230.18     36.03 o
   8  11   0       40.41       56.05     20.93 o
   0  12   0     1558.70     1541.10     64.26 o
   1  12   0      781.97      805.62     31.61 o
   2  12   0       18.06       15.83      6.49 o
   3  12   0      145.33      141.76     14.61 o
   4  12   0      343.94      382.71     24.76 o
   5  12   0       20.35       16.04     10.57 o
   6  12   0      203.63      236.69     32.00 o
   7  12   0       12.72       17.06     20.57 o
   8  12   0        0.13      -11.85     18.38 o
   1  13   0       45.37       46.35      9.89 o
   2  13   0       86.11       80.81     10.47 o
   3  13   0        0.35        8.06     14.95 o
   4  13   0        2.34        6.92      8.93 o
   5  13   0        0.76        8.90     10.33 o
   6  13   0       86.85       71.79     13.88 o
   7  13   0      229.14      308.35     42.43 o
   0  14   0     1566.16     1624.00     71.10 o
   1  14   0       15.84       35.67     19.40 o
   2  14   0       12.14       -3.38     13.67 o
   3  14   0        0.18       12.72     11.02 o
   4  14   0      429.30      409.04     41.90 o
   5  14   0      232.31      221.97     33.27 o
   6  14   0      382.98      512.07     51.25 o
   1  15   0      195.54      142.89     22.78 o
   2  15   0      119.72      115.67     22.21 o
   3  15   0       64.16       94.94     21.30 o
   4  15   0      613.50      577.60     51.49 o
   5  15   0      115.17      106.30     25.94 o
   1  16   0       47.86       41.60     14.81 o
   2  16   0      186.87      105.92     23.93 o
   3  16   0       64.61       68.49     19.36 o
   4  16   0      196.83      180.53     31.37 o
   2  17   0       22.53       23.50     11.69 o
   3  17   0      197.91      224.58     32.40 o
 -12   1   1       88.05      103.88     21.68 o
 -11   1   1      113.86      107.99     10.95 o
 -10   1   1      213.90      242.08     17.02 o
  -9   1   1      209.61      205.91     18.65 o
  -8   1   1      524.24      487.15     20.95 o
  -7   1   1       57.82       52.20      7.55 o
  -6   1   1      462.65      475.71     17.31 o
  -5   1   1      366.10      342.32     12.56 o
  -4   1   1       92.84       92.32      5.25 o
  -3   1   1      178.14      215.29      5.53 o
  -2   1   1     2723.29     2725.14     23.96 o
   1   1   1     4830.60     4938.78     39.92 o
   2   1   1     1793.88     1723.15     16.61 o
   3   1   1      485.75      462.88      9.84 o
   4   1   1       28.73       10.19      4.77 o
   5   1   1      274.86      242.17     15.19 o
   6   1   1      261.74      252.56     17.07 o
   7   1   1      992.30      929.02     28.71 o
   8   1   1      717.73      617.94     34.76 o
   9   1   1      108.20       73.53     10.07 o
  10   1   1       43.51       72.62     28.13 o
  11   1   1      139.05      134.18     24.36 o
 -11   2   1      204.65      263.33     23.83 o
 -10   2   1      412.17      474.31     22.99 o
  -9   2   1      964.66      833.90     29.08 o
  -8   2   1      457.33      483.85     26.36 o
  -7   2   1     1357.20     1259.41     40.88 o
  -6   2   1        3.85        1.56      6.15 o
  -5   2   1     7836.44     8288.54     88.21 o
  -4   2   1      786.06      798.76     15.44 o
  -3   2   1      160.33      173.10      5.65 o
  -2   2   1     7394.23     6915.05     56.17 o
  -1   2   1        5.94       10.52      3.61 o
   0   2   1       66.22       53.47      3.73 o
   1   2   1    26048.89    25896.88    267.06 o
   2   2   1     5470.54     5385.42     51.31 o
   3   2   1    23883.90    24392.27    183.77 o
   4   2   1      536.85      667.22     16.57 o
   5   2   1     1020.86      963.78     25.13 o
   6   2   1      514.74      495.35     19.08 o
   7   2   1     2105.12     1944.62     43.69 o
   8   2   1      504.58      451.81     21.15 o
   9   2   1      153.39      165.84     14.65 o
  10   2   1      391.17      356.76     35.45 o
  11   2   1       58.22       81.78     21.49 o
 -12   3   1        1.36       -4.69     13.59 o
 -11   3   1      143.08      172.28     20.24 o
 -10   3   1      921.71      980.48     43.22 o
  -9   3   1        0.53       -1.72      5.93 o
  -8   3   1      796.22      733.76     25.44 o
  -7   3   1       49.74       44.35      8.29 o
  -6   3   1      203.19      203.02     11.34 o
  -5   3   1     2817.10     2806.26     39.50 o
  -4   3   1      259.84      276.92      7.83 o
  -3   3   1      303.12      261.48      5.56 o
  -2   3   1     3066.30     3233.54     37.97 o
  -1   3   1      458.55      455.41      8.26 o
   0   3   1        0.76        5.59      2.48 o
   1   3   1     7860.43     8047.55     80.89 o
   2   3   1     1396.49     1241.65     25.95 o
   3   3   1     1416.19     1550.81     22.06 o
   4   3   1     1253.19     1247.48     23.40 o
   5   3   1     2214.01     2161.23     36.10 o
   6   3   1       58.34       65.67     12.43 o
   7   3   1     2708.22     2592.60     51.97 o
   8   3   1       66.00       86.32     10.14 o
   9   3   1       90.86      106.30     11.37 o
  10   3   1       65.49       49.93     20.06 o
 -12   4   1        0.39       12.92     18.37 o
 -11   4   1      420.73      457.95     46.61 o
 -10   4   1      155.81      176.50     29.55 o
  -9   4   1       50.24       44.46      7.88 o
  -8   4   1       68.57       66.32      8.38 o
  -7   4   1     1884.95     1837.47     39.87 o
  -6   4   1      547.72      531.20     14.83 o
  -5   4   1       10.90       28.77      5.54 o
  -4   4   1     1524.49     1608.23     23.39 o
  -3   4   1     2996.31     3059.88     41.66 o
  -2   4   1     3243.72     3656.80     41.46 o
  -1   4   1    73167.13    74413.57    650.24 o
   0   4   1    53451.35    53937.78    472.16 o
   1   4   1      614.39      608.32     12.19 o
   2   4   1      851.94      860.12     22.59 o
   3   4   1      340.69      281.27     11.41 o
   4   4   1     1590.33     1738.55     28.85 o
   5   4   1      347.44      270.17     13.67 o
   6   4   1        0.68       -4.65     10.20 o
   7   4   1       41.91       59.09     10.18 o
   8   4   1      237.68      277.48     20.27 o
   9   4   1       49.63       40.92     17.84 o
  10   4   1      556.26      556.77     51.84 o
  11   4   1      234.27      271.36     40.39 o
 -12   5   1      170.37      175.54     32.62 o
 -11   5   1        4.52       19.46     16.12 o
 -10   5   1       74.24       67.91     20.61 o
  -9   5   1     1595.06     1617.36     81.06 o
  -8   5   1       92.45       97.86     11.54 o
  -7   5   1        0.30       12.81      6.46 o
  -6   5   1     1446.56     1451.53     28.69 o
  -5   5   1      851.79      888.18     17.61 o
  -4   5   1        0.80        1.19      2.46 o
  -3   5   1      309.69      277.49      8.62 o
  -2   5   1     3464.82     3577.20     45.33 o
  -1   5   1      206.43      237.79      7.47 o
   0   5   1     1789.73     1762.21     31.02 o
   1   5   1      265.62      179.04      6.88 o
   2   5   1        6.38        8.90      4.28 o
   3   5   1      836.89      835.18     17.09 o
   4   5   1     1632.19     1650.84     28.15 o
   5   5   1      994.28     1049.09     27.71 o
   6   5   1       95.32       78.81     20.01 o
   7   5   1        4.39        2.89     13.00 o
   8   5   1      140.90      142.49     14.99 o
   9   5   1      254.66      232.39     32.81 o
  10   5   1      120.09       98.06     24.65 o
  11   5   1        0.07       -1.03     17.05 o
 -11   6   1        2.09       35.81     19.34 o
 -10   6   1        2.51       19.97     16.45 o
  -9   6   1        0.31       22.19     17.88 o
  -8   6   1       55.78       71.99     20.02 o
  -7   6   1      101.52      115.19     16.20 o
  -6   6   1      702.46      713.95     18.15 o
  -5   6   1      920.80      958.22     23.10 o
  -4   6   1      508.28      520.76     13.95 o
  -3   6   1      508.47      467.25     10.24 o
  -2   6   1      455.41      484.13     12.39 o
  -1   6   1       19.34       28.39      3.55 o
   0   6   1      728.16      773.58     16.36 o
   1   6   1     3670.75     3796.30     52.49 o
   2   6   1     3380.60     3251.38     46.91 o
   3   6   1        0.25        6.31      3.36 o
   4   6   1     2826.93     2733.65     56.87 o
   5   6   1      927.55      928.13     26.36 o
   6   6   1       47.37       73.07      8.85 o
   7   6   1       90.27       80.75     10.83 o
   8   6   1       22.73        0.57     12.41 o
   9   6   1      943.04      969.10     67.06 o
  10   6   1       84.64       89.18     26.33 o
 -11   7   1        6.34       52.17     22.49 o
 -10   7   1      242.58      190.39     31.90 o
  -9   7   1      260.82      297.69     37.50 o
  -8   7   1      123.59      123.80     25.22 o
  -7   7   1       37.66       33.67     16.64 o
  -6   7   1      375.29      366.02     13.97 o
  -5   7   1      629.42      633.85     13.85 o
  -4   7   1       51.11       64.71      5.67 o
  -3   7   1      301.71      272.33      8.31 o
  -2   7   1     3080.14     3213.55     46.90 o
  -1   7   1      427.11      401.90     13.10 o
   0   7   1      597.98      668.06     18.12 o
   1   7   1        0.87        4.93      3.58 o
   2   7   1       60.11       60.79      7.68 o
   3   7   1     1714.24     1753.46     28.28 o
   4   7   1       23.41       37.10      5.87 o
   5   7   1      143.33      155.12     13.16 o
   6   7   1      143.04      154.95     14.49 o
   7   7   1     2121.99     1975.27     91.15 o
   8   7   1      114.17      113.37     23.52 o
   9   7   1      407.25      380.86     43.21 o
  10   7   1       26.38       36.47     22.37 o
 -10   8   1        8.90        2.28     15.15 o
  -9   8   1       26.26       36.21     18.55 o
  -8   8   1        1.07       -6.22     11.43 o
  -7   8   1      544.22      533.63     44.48 o
  -6   8   1      126.94      131.27     15.35 o
  -5   8   1      307.03      310.93     12.63 o
  -4   8   1        0.91        4.38      2.53 o
  -3   8   1     1029.47      980.68     18.43 o
  -2   8   1       64.16       78.44      5.90 o
  -1   8   1    11412.01    12330.46    201.02 o
   0   8   1     4134.33     4247.46     75.32 o
   1   8   1       83.57       84.84      6.92 o
   2   8   1     2095.99     2150.08     37.87 o
   3   8   1      121.63      133.92      7.32 o
   4   8   1      957.29      925.14     19.98 o
   5   8   1      417.10      422.99     17.33 o
   6   8   1        0.21        9.61      9.05 o
   7   8   1        3.10       19.63     11.15 o
   8   8   1      258.97      305.78     38.94 o
   9   8   1      327.11      373.19     44.50 o
 -10   9   1      158.86      145.65     30.82 o
  -9   9   1      352.59      366.00     43.31 o
  -8   9   1       93.38      102.00     22.30 o
  -7   9   1       31.27       37.31     17.19 o
  -6   9   1      167.87      184.25     17.65 o
  -5   9   1      749.03      763.15     21.11 o
  -4   9   1       19.50       11.42      4.78 o
  -3   9   1      907.98      913.47     18.63 o
  -2   9   1      238.61      237.71     12.76 o
  -1   9   1      171.44      171.94     12.55 o
   0   9   1      236.45      218.20     14.21 o
   1   9   1       16.20       17.38      6.80 o
   2   9   1       38.65       42.03      5.17 o
   3   9   1        0.38        1.06      2.95 o
   4   9   1      192.99      206.98     12.43 o
   5   9   1      303.87      281.06     25.69 o
   6   9   1        5.18        2.18     11.27 o
   7   9   1      330.38      335.44     26.47 o
   8   9   1        1.89       -9.22     15.59 o
   9   9   1       72.58       89.23     25.40 o
  -9  10   1      116.68      115.86     25.72 o
  -8  10   1       94.61       62.48     20.24 o
  -7  10   1      283.27      249.63     34.54 o
  -6  10   1     1109.95     1158.20     44.54 o
  -5  10   1      367.60      392.84     30.14 o
  -4  10   1       55.34       76.23      7.02 o
  -3  10   1      870.05      844.34     23.09 o
  -2  10   1        2.57       12.81      6.87 o
  -1  10   1      148.28      176.95     13.38 o
   0  10   1      549.12      571.61     39.19 o
   1  10   1       79.84       76.92      8.66 o
   2  10   1      487.87      475.36     27.49 o
   3  10   1     1314.99     1304.60     32.05 o
   4  10   1     3249.69     3355.76     72.91 o
   5  10   1       18.34       34.38     10.29 o
   6  10   1       53.61       39.85     13.12 o
   7  10   1      596.24      640.81     37.14 o
   8  10   1      315.20      308.27     40.56 o
  -9  11   1      172.88      238.30     37.57 o
  -8  11   1      258.30      287.67     38.71 o
  -7  11   1        1.31      -15.14     16.63 o
  -6  11   1        7.63        5.52     19.73 o
  -5  11   1       73.56       71.09     19.54 o
  -4  11   1      103.44      125.59     13.82 o
  -3  11   1       39.30       46.50      6.41 o
  -2  11   1      430.78      428.11     24.69 o
  -1  11   1      751.12      739.45     28.68 o
   0  11   1      199.71      195.54     15.13 o
   1  11   1      179.66      192.53     14.78 o
   2  11   1      141.90      121.15     12.13 o
   3  11   1      475.09      471.77     18.87 o
   4  11   1       16.19        9.25      8.12 o
   5  11   1      271.94      272.65     22.33 o
   6  11   1      643.78      632.53     35.73 o
   7  11   1      749.36      764.39     41.58 o
   8  11   1        0.47       24.39     20.62 o
  -8  12   1       29.57       51.05     22.91 o
  -7  12   1        7.40      -10.84     16.03 o
  -6  12   1      768.66      842.16     39.58 o
  -5  12   1      337.96      346.96     42.11 o
  -4  12   1      117.23       95.97     12.27 o
  -3  12   1      331.58      321.90     20.19 o
  -2  12   1       25.29       23.31      6.39 o
  -1  12   1      138.43      118.38     12.60 o
   0  12   1      488.58      467.81     23.99 o
   1  12   1       15.09       12.29      6.37 o
   2  12   1     2840.35     3000.15    150.12 o
   3  12   1       32.01       33.33      8.79 o
   4  12   1      581.25      630.46     40.32 o
   5  12   1       45.21       46.68     35.88 o
   6  12   1        0.04        7.53     12.80 o
   7  12   1      150.19      154.01     19.81 o
  -7  13   1      110.08      175.49     32.63 o
  -6  13   1       91.61       86.06     13.22 o
  -5  13   1       55.47       56.57     11.73 o
  -4  13   1      161.38      155.36     23.94 o
  -3  13   1       30.18       23.63      7.17 o
  -2  13   1       94.93       87.82     16.63 o
  -1  13   1        0.33       -0.74      6.79 o
   0  13   1      107.30      105.14     14.21 o
   1  13   1      176.64      200.12     17.01 o
   2  13   1      248.08      250.09     18.51 o
   3  13   1        0.98       -5.11      7.69 o
   4  13   1       36.85       50.71     11.76 o
   5  13   1      183.35      180.59     19.49 o
   6  13   1       41.19       79.82     15.03 o
   7  13   1      312.08      304.59     37.24 o
  -7  14   1       31.42       39.30     20.46 o
  -6  14   1       44.85       61.71     19.92 o
  -5  14   1      205.74      223.93     32.95 o
  -4  14   1       24.77       -7.54     14.50 o
  -3  14   1       66.40       57.84     17.93 o
  -2  14   1      241.81      230.45     28.77 o
  -1  14   1      180.23      174.46     16.54 o
   0  14   1        4.47        5.57      6.63 o
   1  14   1        0.28       -8.18      8.18 o
   2  14   1        1.44        0.74     11.52 o
   3  14   1      265.23      240.47     20.51 o
   4  14   1       98.90      123.17     16.55 o
   5  14   1        6.43        3.56      8.96 o
   6  14   1       29.98       31.89     12.76 o
  -6  15   1        0.02       -6.38     14.05 o
  -5  15   1      272.10      308.26     39.72 o
  -4  15   1        5.39        1.92     13.09 o
  -3  15   1       35.62       16.45     12.64 o
  -2  15   1        0.20      -10.60     10.60 o
  -1  15   1      193.65      195.85     27.57 o
   0  15   1      222.02      211.55     18.72 o
   1  15   1       66.73       48.95     15.49 o
   2  15   1        8.33        9.24     11.66 o
   3  15   1        2.36      -11.17     12.92 o
   4  15   1       10.42       -2.45     14.29 o
   5  15   1       63.24       94.22     26.39 o
  -5  16   1      243.86      213.41     34.85 o
  -4  16   1        0.19      -12.21     12.21 o
  -3  16   1       95.13       70.09     19.84 o
  -2  16   1        3.96       18.70     13.83 o
  -1  16   1      397.99      421.26     39.36 o
   1  16   1       92.93       73.68     18.61 o
   2  16   1      364.33      390.36     40.19 o
   3  16   1       16.36       31.12     19.40 o
   4  16   1      128.97      164.58     30.04 o
  -4  17   1       58.14       29.39     16.93 o
  -3  17   1        2.70       30.80     15.40 o
  -2  17   1      122.87      171.61     29.71 o
   2  17   1       74.33       55.77     18.98 o
   3  17   1       21.93       23.08     19.39 o
 -12   0   2      684.55      756.83     58.83 o
 -11   0   2      253.06      340.67     25.11 o
 -10   0   2      612.34      632.61     32.60 o
  -9   0   2      435.41      488.68     36.31 o
  -8   0   2     5409.67     5074.27    135.23 o
  -7   0   2     4090.54     4236.64    113.18 o
  -6   0   2      881.66      969.59     41.17 o
  -5   0   2     2129.67     2276.78     44.94 o
  -4   0   2     3453.02     3423.61     55.94 o
  -3   0   2    11236.63    11627.07    173.06 o
  -2   0   2    15852.62    16560.39    295.40 o
   1   0   2     8811.33     8360.29     93.85 o
   2   0   2     1762.64     1903.49     30.05 o
   3   0   2      318.20      491.87     20.14 o
   4   0   2    13203.47    14253.58    288.97 o
   5   0   2      175.94      135.88     18.59 o
   6   0   2     3450.46     3359.59     97.35 o
   7   0   2      175.19      181.79     15.50 o
   8   0   2      165.93      141.12     15.10 o
   9   0   2      225.14      239.34     30.75 o
  10   0   2        9.14       -1.39     10.93 o
 -12   1   2      261.30      282.72     20.89 o
 -11   1   2      246.03      273.84     16.34 o
 -10   1   2      762.41      759.18     40.01 o
  -9   1   2      897.48      910.58     39.90 o
  -8   1   2     3079.18     2829.84     54.12 o
  -7   1   2     1158.13     1092.02     28.47 o
  -6   1   2      391.74      459.55     19.30 o
  -5   1   2     1286.99     1121.45     30.40 o
  -4   1   2     1161.05     1174.67     18.35 o
  -3   1   2     1560.02     1616.44     20.20 o
  -2   1   2      125.58      139.23      5.36 o
   0   1   2      945.67     1099.03     21.56 o
   1   1   2      353.68      440.62      8.76 o
   2   1   2        8.10       17.86      2.89 o
   3   1   2     7146.59     7278.71     78.10 o
   4   1   2     4368.42     4443.74     56.07 o
   5   1   2      299.67      280.73     13.59 o
   6   1   2       52.62       65.41      8.47 o
   7   1   2      185.71      200.20     13.44 o
   8   1   2      282.79      279.55     16.57 o
   9   1   2      584.60      541.07     41.37 o
  10   1   2       34.38       51.51     13.09 o
  11   1   2      243.14      220.19     32.57 o
 -12   2   2       27.82       48.41     11.10 o
 -11   2   2        0.02       14.99      9.52 o
 -10   2   2       57.97       51.39      8.59 o
  -9   2   2        0.75        4.84     11.03 o
  -8   2   2      808.58      774.83     25.75 o
  -7   2   2     1023.25      948.59     26.58 o
  -6   2   2      150.40      186.84      8.59 o
  -5   2   2      335.90      356.03     10.44 o
  -4   2   2     1413.88     1354.24     18.27 o
  -3   2   2      878.27      811.85     10.78 o
  -2   2   2      224.80      202.44      5.61 o
  -1   2   2     1634.42     1627.71     24.70 o
   0   2   2     4414.50     4364.12     57.66 o
   1   2   2       49.33       40.81      3.00 o
   2   2   2     1525.77     1540.81     17.71 o
   3   2   2     6099.59     6211.39     61.72 o
   4   2   2       14.78       23.13      4.39 o
   5   2   2      299.50      284.95     12.28 o
   6   2   2     1757.73     1595.61     47.82 o
   7   2   2       24.91       18.98      6.29 o
   8   2   2       58.43       43.19      8.79 o
   9   2   2        1.59        4.83     10.59 o
  10   2   2       10.17       16.79     15.64 o
  11   2   2       48.44       51.52     18.28 o
 -12   3   2       84.65       84.36     14.79 o
 -11   3   2      360.68      429.40     30.20 o
 -10   3   2       70.67       71.30     14.74 o
  -9   3   2      105.55      106.71     10.76 o
  -8   3   2     1307.15     1268.94     33.21 o
  -7   3   2       85.34       91.77     12.14 o
  -6   3   2      702.15      654.93     19.69 o
  -5   3   2      176.53      209.57     14.72 o
  -4   3   2      188.62      276.65      7.14 o
  -3   3   2     2050.22     2180.30     30.05 o
  -2   3   2     3030.67     2867.75     29.78 o
  -1   3   2     4682.46     4435.25     45.65 o
   0   3   2     3099.46     3448.51     38.63 o
   1   3   2       35.45       41.69      3.78 o
   2   3   2      839.41      821.80     16.69 o
   3   3   2     3359.09     3714.32     52.77 o
   4   3   2        1.43       19.83      8.54 o
   5   3   2        8.01        0.39      5.42 o
   6   3   2      689.35      658.57     26.75 o
   7   3   2      548.12      554.38     28.95 o
   8   3   2      942.79      768.13     36.54 o
   9   3   2      188.87      135.35     15.75 o
  10   3   2      109.79      146.09     28.31 o
 -12   4   2      165.94      160.60     31.02 o
 -11   4   2        4.56       16.54     11.01 o
 -10   4   2      321.12      296.72     24.47 o
  -9   4   2       47.99       65.30      8.89 o
  -8   4   2     1570.39     1517.95     36.64 o
  -7   4   2      360.99      369.66     12.50 o
  -6   4   2      798.93      847.07     17.81 o
  -5   4   2      321.61      318.60      8.95 o
  -4   4   2      171.92      209.20      9.07 o
  -3   4   2      978.96      906.01     24.51 o
  -2   4   2     5697.31     6101.43     54.20 o
  -1   4   2    26750.51    27828.97    249.55 o
   0   4   2     2678.95     3004.51     49.21 o
   1   4   2      163.29      112.38      5.75 o
   2   4   2      375.51      292.71     25.30 o
   3   4   2        5.32        8.82      3.45 o
   4   4   2     4057.06     4329.28     66.15 o
   5   4   2      907.68      837.11     25.65 o
   6   4   2     1145.59     1085.50     31.74 o
   7   4   2        8.19       12.99      6.91 o
   8   4   2       28.62        9.82      6.54 o
   9   4   2      138.74      204.49     33.09 o
  10   4   2       46.40       58.60     20.88 o
 -12   5   2      618.64      594.46     54.45 o
 -11   5   2       90.75      107.98     25.12 o
 -10   5   2      111.77      113.21     22.82 o
  -9   5   2      245.28      248.43     30.86 o
  -8   5   2     2729.67     2646.39    116.64 o
  -7   5   2      427.03      397.08     13.62 o
  -6   5   2        0.21        2.10      2.34 o
  -5   5   2      920.64      793.09     15.32 o
  -4   5   2      760.32      741.29     15.47 o
  -3   5   2     2274.57     2281.24     49.87 o
  -2   5   2      918.15      923.41     15.72 o
  -1   5   2     1076.28     1054.83     17.73 o
   0   5   2        1.16       22.73      3.33 o
   1   5   2     1224.55     1194.96     24.84 o
   2   5   2      600.92      577.59     16.66 o
   3   5   2      368.03      367.44     11.93 o
   4   5   2      275.45      242.70     12.77 o
   5   5   2        0.44       11.34      5.33 o
   6   5   2      132.63      155.85     19.81 o
   7   5   2      522.21      517.31     27.50 o
   8   5   2      169.51      128.62     24.50 o
   9   5   2      210.85      293.39     38.72 o
  10   5   2       88.95       85.80     24.48 o
 -12   6   2      115.51      118.97     28.27 o
 -11   6   2        0.19       10.16     15.07 o
 -10   6   2       38.33       41.72     18.71 o
  -9   6   2       21.19       18.01     13.87 o
  -8   6   2     1254.56     1260.62     67.49 o
  -7   6   2     1375.39     1323.86     34.20 o
  -6   6   2      844.55      948.69     18.58 o
  -5   6   2        7.14       18.58      3.97 o
  -4   6   2     3074.23     2952.85     42.43 o
  -3   6   2     1773.87     1721.11     22.48 o
  -2   6   2      349.62      294.87      8.61 o
  -1   6   2     2441.59     2549.32     38.53 o
   0   6   2     4639.35     5139.88     58.46 o
   1   6   2      103.54       84.38      7.34 o
   2   6   2     1305.19     1333.91     27.14 o
   3   6   2     6864.81     6987.00     78.91 o
   4   6   2        9.54        9.86      5.61 o
   5   6   2       54.45       48.54      7.59 o
   6   6   2     4546.85     4424.14     75.58 o
   7   6   2      128.62      115.00     14.27 o
   8   6   2      173.04      202.13     30.62 o
   9   6   2       62.02       64.24     21.31 o
  10   6   2        2.19       -5.05     16.36 o
 -11   7   2      117.78      157.11     30.81 o
 -10   7   2      209.62      232.37     33.88 o
  -9   7   2       48.21       65.24     19.99 o
  -8   7   2      974.19     1016.35     62.07 o
  -7   7   2        0.32      -14.10     14.10 o
  -6   7   2      228.07      222.53     10.61 o
  -5   7   2     1458.10     1436.28     29.31 o
  -4   7   2      160.30      195.03      8.24 o
  -3   7   2     1080.18     1127.12     19.28 o
  -2   7   2     3112.89     2971.62     54.82 o
  -1   7   2      311.17      246.98     10.38 o
   0   7   2      399.82      374.66     16.68 o
   1   7   2      122.77      115.12      7.66 o
   2   7   2       45.75       49.96      7.11 o
   3   7   2      232.00      301.02     13.26 o
   4   7   2      579.82      539.57     19.62 o
   5   7   2      437.76      444.39     18.97 o
   6   7   2      318.64      329.39     17.70 o
   7   7   2      606.35      594.33     42.26 o
   8   7   2      102.01      113.76     25.49 o
   9   7   2        0.74       30.53     17.82 o
 -11   8   2      148.55      102.32     24.25 o
 -10   8   2       15.87       28.68     18.05 o
  -9   8   2       65.58       27.02     16.64 o
  -8   8   2        0.67        5.45     14.88 o
  -7   8   2      337.86      349.47     35.62 o
  -6   8   2      151.14      171.73     24.74 o
  -5   8   2     2805.79     2827.05     45.67 o
  -4   8   2     2735.57     2818.75     43.94 o
  -3   8   2       87.68      130.22      5.99 o
  -2   8   2        0.49        3.51      3.27 o
  -1   8   2    23701.84    24757.71    329.47 o
   0   8   2      682.25      794.30     37.19 o
   1   8   2     1884.88     2001.82     46.86 o
   2   8   2     1394.53     1270.50     28.39 o
   3   8   2      351.47      387.27     15.69 o
   4   8   2      181.21      208.29     12.48 o
   5   8   2      998.36     1051.66     34.38 o
   6   8   2        4.04       14.11      9.98 o
   7   8   2      204.90      187.42     20.67 o
   8   8   2        8.17       24.14     13.97 o
   9   8   2       30.23       38.28     22.00 o
 -10   9   2      132.86      119.49     26.23 o
  -9   9   2       92.71      135.84     26.90 o
  -8   9   2      651.01      644.58     52.83 o
  -7   9   2        9.91        4.68     11.36 o
  -6   9   2     1375.81     1360.32     46.06 o
  -5   9   2       47.38       49.90      4.71 o
  -4   9   2      354.42      354.57     12.03 o
  -3   9   2      324.55      278.48      9.42 o
  -2   9   2      614.37      629.99     17.99 o
  -1   9   2     1674.83     1634.27     41.30 o
   0   9   2        0.60        0.56      4.81 o
   1   9   2      878.73      872.54     29.97 o
   2   9   2      222.10      215.75     14.85 o
   3   9   2       48.16       51.28      9.06 o
   4   9   2     1419.10     1402.66     34.40 o
   5   9   2      624.66      618.09     32.92 o
   6   9   2       65.91       67.23     15.57 o
   7   9   2      874.22      819.01     48.79 o
   8   9   2      425.37      406.37     45.73 o
 -10  10   2        0.24       -3.83     13.74 o
  -9  10   2      122.06      141.34     28.50 o
  -8  10   2       98.23       88.59     22.56 o
  -7  10   2        3.82        3.16     10.37 o
  -6  10   2      220.48      230.60     24.09 o
  -5  10   2      292.42      268.50     19.46 o
  -4  10   2      501.19      553.90     17.38 o
  -3  10   2        0.06        0.26      4.96 o
  -2  10   2        0.01       -4.55      6.78 o
  -1  10   2      266.68      246.13     15.68 o
   0  10   2       10.14        9.49      5.53 o
   1  10   2        8.94        2.51      4.93 o
   2  10   2       14.72       13.94     10.10 o
   3  10   2       86.08       78.92     10.30 o
   4  10   2      449.02      444.80     19.41 o
   5  10   2     1588.31     1644.39     56.10 o
   6  10   2      970.03     1062.53     46.71 o
   7  10   2       44.82       50.62     13.87 o
   8  10   2        3.84       31.30     20.51 o
  -9  11   2       65.73       79.92     24.03 o
  -8  11   2      282.85      268.21     36.40 o
  -7  11   2        0.21       -9.11     13.67 o
  -6  11   2      395.14      429.36     47.26 o
  -5  11   2      248.72      272.24     22.63 o
  -4  11   2       41.89       41.78     13.44 o
  -3  11   2        0.40        1.63      3.98 o
  -2  11   2      228.30      240.19     15.79 o
  -1  11   2      665.23      683.95     27.65 o
   0  11   2      220.96      223.06     16.25 o
   1  11   2        0.10       -7.24      7.24 o
   2  11   2       14.27        5.13      6.13 o
   3  11   2      160.08      154.43     17.73 o
   4  11   2        0.31       12.99      8.90 o
   5  11   2       70.59       83.98     15.45 o
   6  11   2        8.55       12.87      9.72 o
   7  11   2       94.00       95.00     16.92 o
  -8  12   2       14.28       13.61     16.75 o
  -7  12   2        0.05       23.02     15.65 o
  -6  12   2       60.52       79.66     22.40 o
  -5  12   2      433.34      446.81     37.13 o
  -4  12   2      686.55      776.63     44.96 o
  -3  12   2       96.94      100.64      8.74 o
  -2  12   2      427.86      451.67     27.20 o
  -1  12   2     3355.20     3251.08     72.02 o
   0  12   2       62.75       60.22      9.35 o
   1  12   2      336.96      351.97     21.37 o
   2  12   2        0.22        2.99     12.76 o
   3  12   2      363.16      346.63     23.91 o
   4  12   2        7.44        5.29      9.17 o
   5  12   2       57.29       48.46     22.37 o
   6  12   2       56.86       65.76     22.77 o
   7  12   2      219.65      198.10     22.32 o
  -8  13   2       59.06       61.01     22.07 o
  -7  13   2       27.50       56.62     21.44 o
  -6  13   2      494.88      481.43     46.98 o
  -5  13   2        8.97        1.44     14.28 o
  -4  13   2      152.09      205.44     28.27 o
  -3  13   2        1.24        4.82     11.95 o
  -2  13   2      128.95      105.43     12.06 o
  -1  13   2      910.72      983.35     36.80 o
   0  13   2       66.84       61.38     12.51 o
   1  13   2       18.68       22.25      8.05 o
   2  13   2       16.91       14.33      6.64 o
   3  13   2      153.40      179.67     40.74 o
   4  13   2      251.57      243.51     23.85 o
   5  13   2      406.71      398.21     29.11 o
   6  13   2      110.58      102.75     16.83 o
   7  13   2      254.24      285.87     37.11 o
  -7  14   2      100.67       94.08     26.78 o
  -6  14   2       71.58      103.48     24.48 o
  -5  14   2       75.64       86.56     21.06 o
  -4  14   2        0.03       -3.05     11.57 o
  -3  14   2      213.33      223.52     29.41 o
  -2  14   2        2.05        7.88      9.09 o
  -1  14   2       15.94       33.90      9.40 o
   0  14   2      202.90      255.33     41.08 o
   1  14   2       33.83       37.15      9.19 o
   2  14   2      132.67      130.48     24.53 o
   3  14   2      186.28      158.30     17.63 o
   4  14   2      564.40      604.90     34.84 o
   5  14   2      511.64      567.49     35.12 o
   6  14   2       49.88       32.97     18.16 o
  -6  15   2      252.13      327.94     41.98 o
  -5  15   2       17.11       -4.21     15.29 o
  -4  15   2      134.52      122.34     23.29 o
  -3  15   2       92.59      143.47     26.06 o
  -2  15   2      344.17      347.18     36.08 o
  -1  15   2     1576.75     1643.70     77.42 o
   0  15   2      257.92      262.67     20.76 o
   1  15   2        0.17      -12.77     12.77 o
   2  15   2       14.07        3.92     11.54 o
   3  15   2       45.48       20.73     11.91 o
   4  15   2       78.19       87.69     24.64 o
   5  15   2       37.06       39.26     18.49 o
  -5  16   2        3.47       -9.58     17.21 o
  -4  16   2       80.96       73.45     20.34 o
  -3  16   2      183.98      181.91     28.93 o
  -2  16   2        1.96        5.27     11.17 o
  -1  16   2        9.60       25.03     14.09 o
   1  16   2       34.76       19.27     14.39 o
   2  16   2       76.97      121.26     24.73 o
   3  16   2       68.00      101.55     24.37 o
   4  16   2       15.24       31.05     15.81 o
  -4  17   2        2.55       14.26     13.81 o
  -3  17   2        3.90      -12.73     15.28 o
  -2  17   2       56.36       21.25     15.07 o
   2  17   2       18.08       30.59     12.41 o
   3  17   2      327.30      323.08     40.53 o
 -13   1   3        1.62       12.57     10.33 o
 -12   1   3      744.60      807.27     34.79 o
 -11   1   3       72.66       80.25     13.71 o
 -10   1   3      180.98      162.47     13.55 o
  -9   1   3      126.31      125.74     11.25 o
  -8   1   3      995.47     1033.97     28.94 o
  -7   1   3     1297.39     1307.50     35.92 o
  -6   1   3      561.11      625.69     17.08 o
  -5   1   3      343.80      569.04     14.33 o
  -4   1   3      485.59      489.27     17.46 o
  -3   1   3      179.69      165.39      4.92 o
  -2   1   3     5375.25     5133.03     46.00 o
  -1   1   3        4.15        5.98      1.66 o
   0   1   3     5463.60     5650.73     58.32 o
   1   1   3     2521.33     2256.04     32.83 o
   2   1   3     2724.28     2809.95     37.80 o
   3   1   3       52.39       23.38      3.81 o
   4   1   3      170.88      224.33     10.18 o
   5   1   3       12.63       26.25      9.10 o
   6   1   3      215.76      248.79     30.53 o
   7   1   3      599.40      554.61     19.35 o
   8   1   3        0.17       -1.90      4.61 o
   9   1   3       42.29       44.80     11.83 o
  10   1   3       85.22       75.57     13.90 o
 -13   2   3      692.87      689.01     41.80 o
 -12   2   3      111.54       97.15     17.06 o
 -11   2   3      255.27      271.66     39.59 o
 -10   2   3      186.23      201.64     19.25 o
  -9   2   3        0.07        5.92      5.70 o
  -8   2   3     1833.17     1740.78     38.92 o
  -7   2   3      753.56      802.59     23.00 o
  -6   2   3       20.84       27.29      3.73 o
  -5   2   3     2491.51     2604.75     33.53 o
  -4   2   3     6933.88     6579.47     59.92 o
  -3   2   3       12.23       12.17      2.18 o
  -2   2   3     1134.31     1092.82     12.72 o
  -1   2   3    31524.20    31840.37    342.34 o
   0   2   3     3988.35     3973.23     38.61 o
   1   2   3      348.70      261.28      5.98 o
   2   2   3     1571.65     1764.09     21.86 o
   3   2   3     4103.27     4049.41     61.42 o
   4   2   3     1714.41     1692.73     30.49 o
   5   2   3     1462.12     1547.23     31.19 o
   6   2   3     1217.85     1196.13     32.65 o
   7   2   3      101.99      137.69     12.03 o
   8   2   3      784.23      740.64     36.59 o
   9   2   3      584.53      542.10     48.11 o
  10   2   3        0.87      -14.25     14.25 o
 -13   3   3        1.86       -0.21     10.06 o
 -12   3   3       97.14      118.54     17.91 o
 -11   3   3      127.26      133.71     18.90 o
 -10   3   3      702.67      695.13     26.66 o
  -9   3   3      746.97      743.02     39.49 o
  -8   3   3       28.42       36.39      9.68 o
  -7   3   3     2568.22     2610.08     47.50 o
  -6   3   3        0.18        1.09      3.86 o
  -5   3   3      740.91     1071.32     21.34 o
  -4   3   3     4286.45     4320.01     60.00 o
  -3   3   3      140.17      141.23      6.29 o
  -2   3   3     6836.90     6545.42     63.66 o
  -1   3   3    14952.56    15594.95    144.63 o
   0   3   3     3497.51     3799.66     39.65 o
   1   3   3     1887.72     1671.90     35.54 o
   2   3   3      360.56      433.52     10.92 o
   3   3   3     2025.96     1810.93     38.70 o
   4   3   3      120.50      124.34      9.89 o
   5   3   3        6.98       15.58      8.77 o
   6   3   3        6.11       10.90     13.90 o
   7   3   3      155.17      153.31     16.22 o
   8   3   3      209.79      208.91     20.25 o
   9   3   3      150.60      188.62     19.83 o
  10   3   3      198.20      222.37     33.81 o
 -13   4   3      362.07      437.33     47.32 o
 -12   4   3      121.88      133.56     19.53 o
 -11   4   3        0.23       -8.44      8.92 o
 -10   4   3       39.73       47.99     11.20 o
  -9   4   3      513.69      464.46     20.02 o
  -8   4   3     1719.45     1616.86     42.36 o
  -7   4   3      131.22      149.94      7.52 o
  -6   4   3      818.09      789.18     15.56 o
  -5   4   3     8807.72     8991.09    187.51 o
  -4   4   3     1781.98     1770.38     39.47 o
  -3   4   3      256.47      221.64     17.03 o
  -2   4   3      263.26      252.77      7.80 o
  -1   4   3      649.02      604.71     14.18 o
   0   4   3     2875.19     2825.00     30.37 o
   1   4   3     7893.67     7776.65    117.56 o
   2   4   3      225.47      245.68      8.00 o
   3   4   3      624.51      663.76     20.71 o
   4   4   3     2771.21     2635.63     49.53 o
   5   4   3      493.82      469.42     20.02 o
   6   4   3     2287.86     2111.91     48.54 o
   7   4   3       55.29       70.72     14.87 o
   8   4   3        0.12        4.05      8.09 o
   9   4   3      679.51      825.78     62.98 o
  10   4   3       54.29       65.11     21.77 o
 -12   5   3      168.01      295.06     38.71 o
 -11   5   3       14.69       10.26     12.55 o
 -10   5   3        7.28       23.08     17.24 o
  -9   5   3       98.34       88.87     20.42 o
  -8   5   3      464.25      451.42     41.60 o
  -7   5   3      284.17      263.24      9.57 o
  -6   5   3       37.36       27.30      4.04 o
  -5   5   3      252.65      204.72     21.72 o
  -4   5   3     1890.03     1745.89     61.44 o
  -3   5   3      407.02      351.52      8.90 o
  -2   5   3        4.82        7.35      1.83 o
  -1   5   3     3120.89     3517.14     42.65 o
   0   5   3       22.85       43.16      4.37 o
   1   5   3      110.77      112.69      7.53 o
   2   5   3      709.98      656.55     21.75 o
   3   5   3      602.17      545.72     19.17 o
   4   5   3     1353.90     1307.90     33.15 o
   5   5   3      405.26      395.45     18.68 o
   6   5   3      241.13      236.33     16.05 o
   7   5   3      475.93      463.49     34.16 o
   8   5   3        3.03       -2.61     14.59 o
   9   5   3       27.88       41.07     20.96 o
 -12   6   3        0.99       14.90     17.12 o
 -11   6   3        1.10       -4.68     13.25 o
 -10   6   3      205.30      224.35     31.49 o
  -9   6   3       56.28       73.48     20.28 o
  -8   6   3        0.02        9.42     10.97 o
  -7   6   3        2.99        0.38      2.85 o
  -6   6   3      807.12      800.60     46.27 o
  -5   6   3      460.32      439.09     31.79 o
  -4   6   3      202.55      192.88     12.67 o
  -3   6   3      208.20      176.87      6.91 o
  -2   6   3       11.98       12.09      2.19 o
  -1   6   3       86.64      129.82      7.39 o
   0   6   3     5586.19     5773.21     75.85 o
   1   6   3      412.86      369.35     13.67 o
   2   6   3      257.50      236.97      9.43 o
   3   6   3       55.46       50.97      6.99 o
   4   6   3      137.53      174.29     12.21 o
   5   6   3      520.90      452.69     31.03 o
   6   6   3       24.87       15.09      6.24 o
   7   6   3        5.81        8.76      9.71 o
   8   6   3      877.93      937.41     66.15 o
   9   6   3        9.22       32.25     19.67 o
 -12   7   3      198.55      283.67     39.96 o
 -11   7   3      360.56      373.56     42.66 o
 -10   7   3      483.42      543.02     49.08 o
  -9   7   3      420.81      472.52     44.15 o
  -8   7   3        5.08       -7.26     11.56 o
  -7   7   3      327.52      307.35     31.80 o
  -6   7   3     2539.72     2659.80     94.72 o
  -5   7   3      248.30      259.32     26.11 o
  -4   7   3      318.32      248.24      8.28 o
  -3   7   3     4884.95     4898.85     53.15 o
  -2   7   3      174.16      148.18      6.06 o
  -1   7   3     9838.49    10159.68    120.24 o
   0   7   3        8.89       19.30      5.40 o
   1   7   3      814.38      785.15     26.84 o
   2   7   3       12.75       17.14      6.35 o
   3   7   3      111.15       99.56      9.19 o
   4   7   3     1334.32     1303.09     33.68 o
   5   7   3      495.46      479.20     21.17 o
   6   7   3     1656.62     1557.61     41.68 o
   7   7   3      200.59      224.72     22.33 o
   8   7   3      166.80      121.70     26.50 o
   9   7   3      118.46       72.54     22.89 o
 -11   8   3       12.79       26.96     16.69 o
 -10   8   3        6.71        6.23     13.75 o
  -9   8   3      218.59      197.97     29.99 o
  -8   8   3      462.10      477.77     42.45 o
  -7   8   3      112.42      100.50     20.06 o
  -6   8   3      104.28       92.44     17.37 o
  -5   8   3      772.25      876.20     32.11 o
  -4   8   3      196.44      181.57     10.39 o
  -3   8   3      510.93      583.65     12.78 o
  -2   8   3      127.20      134.14     12.49 o
  -1   8   3     3723.73     3878.98     71.62 o
   0   8   3     2372.32     2396.57     52.63 o
   1   8   3     2499.98     2466.66     55.18 o
   2   8   3       74.17       63.13      8.73 o
   3   8   3        6.90       20.22      8.93 o
   4   8   3      263.34      257.83     14.78 o
   5   8   3        3.61       17.23      6.06 o
   6   8   3     2595.06     2372.11     71.32 o
   7   8   3        9.48       14.00      9.21 o
   8   8   3      261.44      282.02     39.60 o
 -11   9   3        0.89        9.45     16.41 o
 -10   9   3        0.58       -9.91     18.26 o
  -9   9   3       46.49       34.84     16.63 o
  -8   9   3      205.49      228.23     31.41 o
  -7   9   3       56.36       28.84     12.89 o
  -6   9   3        9.19       -7.12     11.69 o
  -5   9   3      257.42      271.58     17.98 o
  -4   9   3      582.29      582.47     24.73 o
  -3   9   3       17.59       15.98      2.85 o
  -2   9   3      526.95      557.71     20.37 o
  -1   9   3      743.16      733.56     26.70 o
   0   9   3      231.95      233.59     31.76 o
   1   9   3      310.28      297.29     17.49 o
   2   9   3       33.48       33.70      8.24 o
   3   9   3      243.95      266.30     17.19 o
   4   9   3       75.58       68.65      8.42 o
   5   9   3      124.56      164.75     27.94 o
   6   9   3       18.06       29.55     11.28 o
   7   9   3       46.99       34.29     25.37 o
   8   9   3       19.57       10.06     13.58 o
 -10  10   3       27.06       35.49     16.93 o
  -9  10   3      132.93      114.07     23.79 o
  -8  10   3       67.89      100.47     22.37 o
  -7  10   3      161.58      143.37     26.48 o
  -6  10   3       92.14       65.26     16.58 o
  -5  10   3      496.75      552.32     26.43 o
  -4  10   3      332.98      331.55     12.85 o
  -3  10   3      212.17      195.74     10.16 o
  -2  10   3        8.86        9.03      3.09 o
  -1  10   3      691.48      709.58     27.39 o
   0  10   3     2340.18     2418.68     56.85 o
   1  10   3       26.16       37.91      8.98 o
   2  10   3      325.34      336.09     20.01 o
   3  10   3        5.07        9.37      6.56 o
   4  10   3      106.71       93.76     14.18 o
   5  10   3      384.15      374.73     26.95 o
   6  10   3      127.10      131.13     18.35 o
   7  10   3       57.28       91.90     17.41 o
  -9  11   3      110.59       86.76     23.89 o
  -8  11   3      171.78      165.64     28.78 o
  -7  11   3      115.12       91.79     20.05 o
  -6  11   3     1341.91     1401.31     74.55 o
  -5  11   3       81.18       71.38     19.00 o
  -4  11   3       61.88       72.49     15.21 o
  -3  11   3     5295.53     5539.02     77.61 o
  -2  11   3      623.13      621.59     18.71 o
  -1  11   3     2804.58     2812.47     63.94 o
   0  11   3      171.60      172.22     20.33 o
   1  11   3       58.50       67.15      9.71 o
   2  11   3      130.86      127.93     13.07 o
   3  11   3        0.04       17.89     10.09 o
   4  11   3      662.93      686.27     35.46 o
   5  11   3      414.57      450.91     54.47 o
   6  11   3     1389.62     1409.83     64.26 o
   7  11   3      135.76      168.99     25.05 o
  -9  12   3        7.99      -13.20     16.21 o
  -8  12   3       21.41       68.97     20.99 o
  -7  12   3      249.16      213.16     31.79 o
  -6  12   3      125.71      123.02     23.81 o
  -5  12   3      276.06      291.19     20.51 o
  -4  12   3        0.53        2.50      6.26 o
  -3  12   3      113.95      115.24     11.37 o
  -2  12   3      425.57      456.71     35.67 o
  -1  12   3     1744.00     1711.33     48.88 o
   0  12   3       40.34       38.43     28.84 o
   1  12   3       64.65       72.81     10.41 o
   2  12   3        0.08       -0.45      5.72 o
   3  12   3      255.21      267.49     21.19 o
   4  12   3       53.32       68.87     13.27 o
   5  12   3      286.25      315.09     26.01 o
   6  12   3      664.93      696.94     76.72 o
   7  12   3        6.86      -15.78     15.78 o
  -8  13   3      961.10     1036.27     73.91 o
  -7  13   3      316.30      342.19     40.59 o
  -6  13   3      317.93      403.92     42.21 o
  -5  13   3        3.65       34.76     18.33 o
  -4  13   3      118.52      122.57     22.23 o
  -3  13   3       72.24      125.82     24.25 o
  -2  13   3        6.58        2.26      5.70 o
  -1  13   3      547.94      552.67     27.57 o
   0  13   3       11.50        7.94      6.66 o
   1  13   3        7.57       13.57      7.07 o
   2  13   3      364.56      361.53     35.94 o
   3  13   3      986.76      949.25     45.75 o
   4  13   3      224.11      172.75     19.55 o
   5  13   3       22.86       40.01     13.12 o
   6  13   3      330.03      389.50     31.08 o
   7  13   3      460.92      459.62     47.71 o
  -7  14   3      179.28      169.70     29.86 o
  -6  14   3      131.65      136.03     26.67 o
  -5  14   3       23.93       18.72     14.37 o
  -4  14   3       45.38       59.69     18.62 o
  -3  14   3       30.34       18.47     13.75 o
  -2  14   3      132.85       98.81     20.19 o
  -1  14   3       12.38       15.08      6.34 o
   0  14   3        1.17       -2.06      6.91 o
   1  14   3       38.95       37.45      9.07 o
   2  14   3       25.54       10.85     10.22 o
   3  14   3       11.57       11.09     10.53 o
   4  14   3      247.12      293.69     25.26 o
   5  14   3        0.05        1.70      9.30 o
   6  14   3       29.22       16.20     14.16 o
  -6  15   3      124.06      154.34     28.41 o
  -5  15   3        0.45      -18.86     18.86 o
  -4  15   3      111.96      119.44     25.91 o
  -3  15   3      740.84      735.80     54.46 o
  -2  15   3       16.98      -12.15     12.15 o
  -1  15   3      103.51      101.76     20.82 o
   0  15   3       46.44       54.05     24.01 o
   1  15   3       64.84       67.92     19.27 o
   2  15   3       10.94       34.05     15.64 o
   3  15   3       99.74      136.47     27.77 o
   4  15   3       72.00       79.79     21.97 o
  -5  16   3      147.72      150.49     29.50 o
  -4  16   3        3.28       18.78     16.33 o
  -3  16   3        9.12       21.86     14.47 o
  -2  16   3      810.13      719.77     53.64 o
  -1  16   3      296.92      234.16     29.91 o
   1  16   3        0.70       14.09     13.08 o
   2  16   3       58.35       52.57     18.30 o
   3  16   3       26.69       45.36     19.70 o
  -4  17   3       69.31       66.09     21.56 o
  -3  17   3        2.49       -9.13     13.97 o
  -2  17   3        8.96        6.48     12.32 o
   2  17   3       78.88       78.27     23.09 o
 -13   0   4       28.05       47.47     21.48 o
 -12   0   4      306.20      332.52     38.81 o
 -11   0   4      927.66      850.64     56.84 o
 -10   0   4       10.55       -0.20      8.45 o
  -9   0   4      890.32      901.38     46.39 o
  -8   0   4       39.14       62.51     13.11 o
  -7   0   4        4.69        3.62      5.81 o
  -6   0   4     2876.36     3180.94     81.76 o
  -5   0   4    13809.05    15263.81    203.38 o
  -4   0   4     2371.21     2460.81     41.91 o
  -3   0   4      691.66      735.08     20.80 o
  -2   0   4     3649.89     3941.91     73.18 o
  -1   0   4      452.61      373.16     25.83 o
   0   0   4     1771.80     1831.97     37.15 o
   1   0   4     3964.51     4007.71     58.30 o
   2   0   4       63.28       87.60      5.66 o
   3   0   4       95.83      143.90      9.17 o
   4   0   4      869.84      725.13     22.17 o
   5   0   4       44.14       49.96      8.39 o
   6   0   4      534.67      467.23     23.66 o
   7   0   4       45.59       21.39     15.28 o
   8   0   4        4.58       27.95     15.48 o
   9   0   4      960.48     1105.75     70.80 o
  10   0   4       62.29       24.63     14.58 o
 -13   1   4       77.87       90.05     16.63 o
 -12   1   4        0.32        1.44      7.70 o
 -11   1   4       41.91       40.90      8.22 o
 -10   1   4      141.20      198.39     14.39 o
  -9   1   4     3462.34     3465.45     62.00 o
  -8   1   4      242.16      242.32     15.34 o
  -7   1   4      990.06      892.19     27.61 o
  -6   1   4     3881.78     4073.62     55.55 o
  -5   1   4     2031.87     2296.42     29.81 o
  -4   1   4     6264.20     6070.13     61.85 o
  -3   1   4     8638.62     8926.19     86.26 o
  -2   1   4       83.65       21.75      3.17 o
  -1   1   4     9701.11     9038.87    128.05 o
   0   1   4        8.15        6.19      3.05 o
   1   1   4     4291.44     4373.17     51.32 o
   2   1   4     3323.63     3668.18     47.86 o
   3   1   4      402.06      316.69     10.18 o
   4   1   4      639.60      527.02     16.27 o
   5   1   4      144.85      116.60      9.78 o
   6   1   4     1118.82     1114.72     26.51 o
   7   1   4      152.81      139.89     10.14 o
   8   1   4        0.31       13.94     10.40 o
   9   1   4      567.83      628.67     37.18 o
  10   1   4       17.68       16.70     15.01 o
 -13   2   4        0.86      -13.76     13.76 o
 -12   2   4      415.29      439.01     35.62 o
 -11   2   4       74.90       68.17     20.77 o
 -10   2   4        2.12        0.45      6.99 o
  -9   2   4       85.79       91.19      9.69 o
  -8   2   4       34.53       46.99      6.91 o
  -7   2   4       79.38       79.99      5.75 o
  -6   2   4     1187.15     1263.58     26.31 o
  -5   2   4     1185.33     1171.42     18.55 o
  -4   2   4       10.86       21.74      5.35 o
  -3   2   4      113.20      119.79      4.10 o
  -2   2   4     3661.84     3717.59     37.00 o
  -1   2   4     3662.15     3525.06     41.00 o
   0   2   4      569.03      632.34     10.94 o
   1   2   4      221.87      199.47      6.60 o
   2   2   4        1.07       -1.07      3.26 o
   3   2   4       31.78       31.45     10.23 o
   4   2   4      644.41      573.64     21.83 o
   5   2   4       37.53       53.36     11.25 o
   6   2   4        2.82        0.29     13.03 o
   7   2   4      202.45      224.67     20.40 o
   8   2   4       60.93       67.14     22.22 o
   9   2   4      145.44      166.65     22.09 o
  10   2   4        5.74       -2.99     13.78 o
 -13   3   4     1076.92     1169.07     53.38 o
 -12   3   4      135.18      171.74     20.71 o
 -11   3   4       19.09       15.01      8.93 o
 -10   3   4       26.41       43.12     11.09 o
  -9   3   4     3713.95     3607.14     84.27 o
  -8   3   4      841.59      895.23     36.64 o
  -7   3   4      229.83      275.85     12.94 o
  -6   3   4     1712.62     1608.82     24.14 o
  -5   3   4      149.46      161.50      5.54 o
  -4   3   4        5.65        4.17      5.85 o
  -3   3   4      233.83      268.87      6.11 o
  -2   3   4      524.42      651.53     15.30 o
  -1   3   4     1242.53     1422.59     23.48 o
   0   3   4     3028.04     2894.55     32.18 o
   1   3   4     2403.85     2621.18     42.43 o
   2   3   4      430.09      432.65     14.52 o
   3   3   4       76.19       76.73      8.36 o
   4   3   4      377.21      346.65     17.62 o
   5   3   4     1016.03      972.11     30.59 o
   6   3   4      157.76      134.71     12.75 o
   7   3   4       80.48      120.28     47.03 o
   8   3   4       18.81       10.72      9.58 o
   9   3   4       96.52       79.04     21.86 o
 -13   4   4       64.18       74.15     15.83 o
 -12   4   4       33.26       42.93     13.18 o
 -11   4   4      968.31      965.26     63.12 o
 -10   4   4       19.84       16.40      8.70 o
  -9   4   4     1015.36      991.87     28.71 o
  -8   4   4      220.35      237.58     19.72 o
  -7   4   4       20.95        8.33      4.45 o
  -6   4   4      199.23      251.52     10.01 o
  -5   4   4     2456.53     2755.58     59.17 o
  -4   4   4      918.19      863.24     34.73 o
  -3   4   4      375.81      363.89      7.21 o
  -2   4   4     5315.87     5809.23     68.61 o
  -1   4   4      365.52      350.49     12.54 o
   0   4   4     2099.62     2202.93     37.05 o
   1   4   4     1504.16     1555.91     25.01 o
   2   4   4        2.42       11.06      4.71 o
   3   4   4     1508.54     1498.53     34.70 o
   4   4   4        0.06       -5.86      5.86 o
   5   4   4        6.92        9.52      7.08 o
   6   4   4      511.06      445.00     23.58 o
   7   4   4       31.01       17.75      8.29 o
   8   4   4      234.00      256.71     19.09 o
   9   4   4      349.52      398.24     45.33 o
 -13   5   4       36.24       15.46     15.81 o
 -12   5   4      245.33      211.66     33.48 o
 -11   5   4       18.87       17.38     13.04 o
 -10   5   4       79.84       62.49     19.25 o
  -9   5   4      119.15      116.68     14.96 o
  -8   5   4     1189.91     1115.96     27.31 o
  -7   5   4     1259.78     1149.26     19.64 o
  -6   5   4     2684.84     2611.65     86.29 o
  -5   5   4      163.88      221.48     21.06 o
  -4   5   4     2249.18     2105.34     43.95 o
  -3   5   4      412.94      399.44      7.92 o
  -2   5   4     3498.59     3315.27     45.24 o
  -1   5   4     3208.48     2913.84     55.28 o
   0   5   4       49.98       61.67      4.18 o
   1   5   4     3361.81     3263.64     74.40 o
   2   5   4     6514.34     6860.08    107.16 o
   3   5   4        1.21        1.03      5.07 o
   4   5   4       38.97       46.35      7.21 o
   5   5   4       18.85       24.25      6.56 o
   6   5   4      263.95      319.67     18.93 o
   7   5   4      425.82      392.70     26.47 o
   8   5   4        6.21       -4.63     14.99 o
   9   5   4       27.90       50.42     20.11 o
 -12   6   4      764.51      863.58     64.75 o
 -11   6   4       95.33       93.75     20.95 o
 -10   6   4       47.58       49.30     15.99 o
  -9   6   4      301.27      341.48     35.48 o
  -8   6   4        3.28      -10.91     11.55 o
  -7   6   4       98.14       87.48     17.46 o
  -6   6   4      653.62      730.30     43.41 o
  -5   6   4     1189.09     1200.32     53.69 o
  -4   6   4       75.86       82.27     12.71 o
  -3   6   4       10.69        4.42      1.73 o
  -2   6   4     3070.79     3110.67     44.77 o
  -1   6   4     2465.49     2439.05     39.88 o
   0   6   4      889.95      950.80     18.61 o
   1   6   4       27.49       19.89      4.53 o
   2   6   4      195.02      176.48      9.94 o
   3   6   4        0.83        4.26      4.79 o
   4   6   4      981.41      954.89     29.33 o
   5   6   4       77.78       77.26     10.31 o
   6   6   4        3.76        0.33      7.30 o
   7   6   4      141.00      142.72     18.31 o
   8   6   4       15.45        8.44     12.96 o
   9   6   4      733.36      710.52     62.78 o
 -12   7   4       30.00       41.80     18.43 o
 -11   7   4        3.78       -2.40     12.47 o
 -10   7   4      146.33      132.10     24.14 o
  -9   7   4       18.85       34.07     16.49 o
  -8   7   4        0.69        0.79     11.11 o
  -7   7   4      306.73      291.43     30.63 o
  -6   7   4      103.57      130.37     19.87 o
  -5   7   4       43.27       53.06     12.45 o
  -4   7   4      458.75      405.70     37.21 o
  -3   7   4     1834.55     1817.74     29.59 o
  -2   7   4      374.54      406.24      9.58 o
  -1   7   4     4589.48     4727.21    118.66 o
   0   7   4      961.15      922.91     18.77 o
   1   7   4        0.30        9.44      5.14 o
   2   7   4      418.71      402.58     20.79 o
   3   7   4      176.34      184.70     12.40 o
   4   7   4      156.50      149.11     11.69 o
   5   7   4     1161.49     1118.39     34.34 o
   6   7   4      213.55      190.08     15.23 o
   7   7   4      131.63      148.47     21.42 o
   8   7   4       25.31       -5.08     19.30 o
 -11   8   4      671.35      708.52     59.11 o
 -10   8   4       30.15       -3.28     13.03 o
  -9   8   4      845.35      876.20     59.96 o
  -8   8   4      293.44      293.68     33.38 o
  -7   8   4        9.51       -8.31     10.09 o
  -6   8   4      548.22      562.13     40.80 o
  -5   8   4       37.48       42.51     13.16 o
  -4   8   4       43.75       31.43      4.11 o
  -3   8   4      178.89      138.89      6.65 o
  -2   8   4     2104.30     2077.83     28.88 o
  -1   8   4      250.17      249.58     15.41 o
   0   8   4       21.21       23.85      6.45 o
   1   8   4      261.90      283.69     21.59 o
   2   8   4       53.79       45.05      6.02 o
   3   8   4     2489.42     2487.56     60.89 o
   4   8   4      186.94      168.22     12.85 o
   5   8   4      111.60       72.23     17.47 o
   6   8   4      138.30      137.46     35.23 o
   7   8   4      119.48       91.77     16.08 o
   8   8   4      444.03      539.90     54.18 o
 -11   9   4       78.27      102.39     24.78 o
 -10   9   4       16.34       27.50     15.65 o
  -9   9   4       99.78       83.40     22.62 o
  -8   9   4     2717.14     2848.15    112.92 o
  -7   9   4        6.92        9.01     11.70 o
  -6   9   4      534.72      615.45     44.90 o
  -5   9   4     1263.26     1200.46     60.50 o
  -4   9   4      102.90      100.97      5.08 o
  -3   9   4      686.49      673.89     14.91 o
  -2   9   4     1849.57     1837.13     31.45 o
  -1   9   4        2.83       11.20      6.14 o
   0   9   4     1844.75     1842.16     47.99 o
   1   9   4      185.78      181.07     14.69 o
   2   9   4     3058.63     2992.81     67.90 o
   3   9   4       31.05       37.08      8.56 o
   4   9   4      150.50      164.40     13.17 o
   5   9   4      788.24      769.92     39.38 o
   6   9   4       82.98       80.59     21.67 o
   7   9   4      106.37      103.62     25.32 o
 -10  10   4       86.35      118.66     29.18 o
  -9  10   4      307.13      322.64     39.51 o
  -8  10   4        0.03       12.67     13.26 o
  -7  10   4      127.42      135.20     23.79 o
  -6  10   4      147.81      177.56     26.43 o
  -5  10   4       16.00       51.53     17.46 o
  -4  10   4      221.29      213.74     12.19 o
  -3  10   4       82.84       92.90      6.89 o
  -2  10   4        5.51        7.61      2.88 o
  -1  10   4      386.75      386.32     20.56 o
   0  10   4      801.42      913.17     33.03 o
   1  10   4      111.24      106.85     12.10 o
   2  10   4       16.30       31.06      8.59 o
   3  10   4       44.01       54.91     10.29 o
   4  10   4      146.00      148.22     18.80 o
   5  10   4      352.10      358.51     27.74 o
   6  10   4       26.91       -3.36     10.11 o
   7  10   4       10.01        5.90      9.10 o
 -10  11   4        0.01       12.78     16.27 o
  -9  11   4      204.22      242.39     35.11 o
  -8  11   4      100.96      112.78     24.42 o
  -7  11   4      142.37      130.38     23.27 o
  -6  11   4      715.79      774.63     54.69 o
  -5  11   4      215.37      195.71     27.32 o
  -4  11   4      171.01      172.42     23.51 o
  -3  11   4        7.15        3.96      5.21 o
  -2  11   4       76.10       66.76      9.81 o
  -1  11   4      363.57      340.61     20.33 o
   0  11   4      136.97      102.74     12.25 o
   1  11   4      122.17      128.14     13.50 o
   2  11   4       17.70       21.44      7.51 o
   3  11   4        5.76       -2.77      5.96 o
   4  11   4      167.61      150.46     17.82 o
   5  11   4        0.03       13.90     10.80 o
   6  11   4      544.34      524.97     35.32 o
   7  11   4       23.41       -0.96     11.62 o
  -9  12   4      141.74      113.77     28.02 o
  -8  12   4       31.99       17.49     12.96 o
  -7  12   4        0.36      -13.06     13.55 o
  -6  12   4       85.87       61.06     17.21 o
  -5  12   4      178.10      138.08     23.52 o
  -4  12   4       12.43        7.39     11.46 o
  -3  12   4      424.12      384.91     20.41 o
  -2  12   4      130.18      138.88     13.37 o
  -1  12   4      999.23      996.01     45.51 o
   0  12   4      426.31      440.00     24.94 o
   1  12   4       19.82       23.30      7.91 o
   2  12   4       10.49       27.40      8.66 o
   3  12   4       70.26       64.25     12.14 o
   4  12   4      106.27      100.20     16.11 o
   5  12   4       79.42       71.85     15.45 o
   6  12   4       29.31       46.62     14.50 o
  -8  13   4      358.50      465.45     49.16 o
  -7  13   4        4.80        3.91     10.68 o
  -6  13   4       77.77       81.47     21.51 o
  -5  13   4      746.28      825.82     57.75 o
  -4  13   4      118.45      136.34     23.46 o
  -3  13   4      509.80      531.27     42.62 o
  -2  13   4      298.72      285.65     19.57 o
  -1  13   4        0.19        4.86     12.31 o
   0  13   4     1553.96     1636.28     50.93 o
   1  13   4       94.48      117.34     13.88 o
   2  13   4      259.85      246.72     31.16 o
   3  13   4       78.23       92.84     14.65 o
   4  13   4      174.80      173.38     20.31 o
   5  13   4      364.13      422.18     32.20 o
   6  13   4        0.40        3.29     12.54 o
  -7  14   4      118.00      171.05     29.57 o
  -6  14   4       25.16       48.29     19.94 o
  -5  14   4       23.07       26.12     15.65 o
  -4  14   4      256.99      250.54     32.95 o
  -3  14   4       30.38       49.98     16.52 o
  -2  14   4      102.09      132.87     23.12 o
  -1  14   4      856.20      858.44     36.47 o
   0  14   4      568.34      594.44     30.57 o
   1  14   4        5.37       36.21     14.69 o
   2  14   4      119.27       99.83     21.53 o
   3  14   4      283.25      312.85     25.12 o
   4  14   4      100.08       96.92     16.61 o
   5  14   4       22.61       -2.44     12.49 o
  -6  15   4      144.59      144.20     27.86 o
  -5  15   4       17.20       -4.67     16.93 o
  -4  15   4      269.98      204.03     30.82 o
  -3  15   4      728.72      679.89     52.30 o
  -2  15   4       18.60       -0.64      9.79 o
  -1  15   4       36.61       55.02     15.53 o
   0  15   4      554.56      587.24     31.23 o
   1  15   4        1.73       31.58     16.33 o
   2  15   4      109.91      183.24     30.43 o
   3  15   4       17.11        2.08     15.77 o
   4  15   4        0.05      -11.87     11.87 o
  -5  16   4       91.26       93.09     25.19 o
  -4  16   4       62.44       58.83     20.50 o
  -3  16   4      179.94      166.25     27.83 o
  -2  16   4       87.62       59.94     18.12 o
  -1  16   4      176.74      137.67     25.40 o
   1  16   4       79.37       50.25     14.43 o
   2  16   4      196.33      202.43     31.67 o
   3  16   4      382.33      489.45     49.65 o
  -4  17   4       44.78       42.08     16.77 o
  -3  17   4      169.09      150.33     26.37 o
 -14   1   5      218.24      257.95     26.85 o
 -13   1   5      186.71      217.42     23.94 o
 -12   1   5      101.34      109.32     16.60 o
 -11   1   5      677.78      653.84     26.23 o
 -10   1   5      217.07      217.42     14.21 o
  -9   1   5     2847.64     2851.56     53.62 o
  -8   1   5     2425.68     2431.00     53.45 o
  -7   1   5       28.30       63.07      5.96 o
  -6   1   5       61.02       80.57      5.56 o
  -5   1   5      353.34      443.80     10.76 o
  -4   1   5     2583.30     2429.54     30.61 o
  -3   1   5      302.94      317.37      8.91 o
  -2   1   5       53.16       71.49      7.31 o
  -1   1   5      677.87      515.79      9.99 o
   0   1   5        0.81       -1.33      3.47 o
   1   1   5      160.91      198.25     10.04 o
   2   1   5     4050.87     4099.96     54.00 o
   3   1   5     3333.77     3314.13     49.42 o
   4   1   5      889.87      795.71     20.57 o
   5   1   5       60.57       66.59      5.91 o
   6   1   5      136.59      148.68      9.62 o
   7   1   5      552.12      526.59     31.85 o
   8   1   5      122.94      110.43     42.70 o
   9   1   5        3.29        4.09      8.48 o
 -13   2   5       66.12      125.94     28.28 o
 -12   2   5      451.14      482.39     32.03 o
 -11   2   5       20.87       19.24      9.08 o
 -10   2   5       20.96       17.33      6.22 o
  -9   2   5     4665.92     4633.44     74.17 o
  -8   2   5       46.18       37.35      5.95 o
  -7   2   5     2090.03     2036.18     31.21 o
  -6   2   5      534.99      597.98     13.46 o
  -5   2   5       16.87       17.07      2.92 o
  -4   2   5     1485.20     1511.33     19.48 o
  -3   2   5       73.71      126.19      7.60 o
  -2   2   5     5133.87     4583.72     52.76 o
  -1   2   5      670.59      619.64     15.90 o
   0   2   5       49.12      113.91      6.11 o
   1   2   5     1246.79     1121.48     19.41 o
   2   2   5     2783.52     2790.26     41.50 o
   3   2   5       59.52       80.72      8.75 o
   4   2   5       59.40       79.16      9.51 o
   5   2   5      895.53      763.44     39.43 o
   6   2   5      501.55      409.31     26.20 o
   7   2   5     1355.97     1295.49     50.63 o
   8   2   5       46.71       84.28     21.27 o
   9   2   5      342.69      375.52     54.92 o
 -13   3   5       14.44       18.70     10.39 o
 -12   3   5        1.68        7.46     13.36 o
 -11   3   5      320.75      322.41     24.89 o
 -10   3   5      248.47      267.33     21.62 o
  -9   3   5      220.57      211.66     16.28 o
  -8   3   5      632.74      629.33     17.75 o
  -7   3   5      519.69      650.56     21.42 o
  -6   3   5      149.82      100.05      5.27 o
  -5   3   5     1310.30     1484.38     20.81 o
  -4   3   5     9478.82     9153.06    114.99 o
  -3   3   5      181.47      256.04      6.52 o
  -2   3   5       76.29       63.67      4.00 o
  -1   3   5      641.03      433.68     22.52 o
   0   3   5      244.92      215.68      8.17 o
   1   3   5       58.80      131.16      6.61 o
   2   3   5     2444.96     2518.14     51.66 o
   3   3   5     2379.70     2492.55     50.87 o
   4   3   5     3509.37     3216.53     98.70 o
   5   3   5        2.60        9.96      5.48 o
   6   3   5       99.47       92.71     11.08 o
   7   3   5      196.81      235.99     21.55 o
   8   3   5        0.02       -2.36      9.39 o
   9   3   5      231.18      291.42     39.29 o
 -13   4   5      330.98      346.09     29.10 o
 -12   4   5      480.14      597.26     36.35 o
 -11   4   5      107.10      139.28     19.47 o
 -10   4   5      174.41      197.69     28.01 o
  -9   4   5      693.98      706.85     33.78 o
  -8   4   5        0.52        4.83      3.25 o
  -7   4   5      669.02      656.69     18.29 o
  -6   4   5       48.57       45.87      4.15 o
  -5   4   5      733.71      731.19     33.13 o
  -4   4   5     1728.06     1728.59     36.51 o
  -3   4   5     1046.79      977.98     15.11 o
  -2   4   5      363.31      346.01     14.12 o
  -1   4   5     1010.13     1004.46     19.35 o
   0   4   5     2763.27     2903.42     57.84 o
   1   4   5      334.98      327.97     17.60 o
   2   4   5      578.55      561.78     18.24 o
   3   4   5       29.52       25.07      7.34 o
   4   4   5        0.22       10.00      9.96 o
   5   4   5      581.38      562.91     24.33 o
   6   4   5      281.17      288.77     18.82 o
   7   4   5      294.20      311.11     31.90 o
   8   4   5       15.28       23.93     12.77 o
   9   4   5        1.86        7.25     16.10 o
 -13   5   5       23.51       18.77     17.05 o
 -12   5   5      312.09      334.30     38.12 o
 -11   5   5        5.61       15.97      9.38 o
 -10   5   5     1027.84      940.94     42.44 o
  -9   5   5     2123.07     2022.97     61.25 o
  -8   5   5     1368.57     1219.82     78.85 o
  -7   5   5        3.42        1.86      9.27 o
  -6   5   5     1344.33     1290.84     56.20 o
  -5   5   5      149.07      272.08     23.10 o
  -4   5   5      219.44      224.83      7.19 o
  -3   5   5      552.96      553.89     13.85 o
  -2   5   5      247.56      246.95     10.58 o
  -1   5   5     2271.32     2274.45     47.96 o
   0   5   5     1076.86      966.62     29.69 o
   1   5   5      110.57      137.61     12.17 o
   2   5   5      242.95      233.77     22.16 o
   3   5   5     1579.21     1622.45     38.86 o
   4   5   5      163.82      146.12     12.23 o
   5   5   5      649.03      633.32     26.16 o
   6   5   5       72.83       85.82     11.43 o
   7   5   5       59.03       42.71     10.59 o
   8   5   5      636.79      678.65     58.02 o
 -13   6   5       49.87       30.12     16.50 o
 -12   6   5       72.37       70.57     20.94 o
 -11   6   5       62.42       94.11     21.42 o
 -10   6   5      332.04      396.23     38.90 o
  -9   6   5      731.22      749.19     51.19 o
  -8   6   5      448.76      464.12     37.92 o
  -7   6   5       80.22       93.41     19.00 o
  -6   6   5      173.97      198.76     23.43 o
  -5   6   5       77.77       82.31     14.47 o
  -4   6   5      136.60      144.07      4.80 o
  -3   6   5      906.27      848.20     17.89 o
  -2   6   5      499.99      571.56     16.04 o
  -1   6   5       19.05       18.25      5.89 o
   0   6   5      778.71      819.68     40.88 o
   1   6   5      284.99      268.87     20.97 o
   2   6   5      185.68      195.66     22.42 o
   3   6   5       51.52       50.68      7.76 o
   4   6   5       11.99       10.30      7.07 o
   5   6   5      151.75      164.72     18.54 o
   6   6   5       14.10        8.60      6.88 o
   7   6   5       26.22       20.90     17.01 o
   8   6   5       11.62       -9.07     10.36 o
 -12   7   5       47.52       69.30     23.70 o
 -11   7   5      139.73      103.51     23.60 o
 -10   7   5      156.20      180.74     27.52 o
  -9   7   5     2227.46     2253.25     95.82 o
  -8   7   5       18.10       14.49     10.71 o
  -7   7   5        0.71       22.17     12.99 o
  -6   7   5       36.84       36.65     13.37 o
  -5   7   5     3623.34     3760.02    111.45 o
  -4   7   5     1416.54     1413.30     27.49 o
  -3   7   5      161.62      147.17      6.28 o
  -2   7   5     7896.16     8209.02    164.62 o
  -1   7   5     3664.32     3946.60     74.04 o
   0   7   5      952.42      882.70     30.10 o
   1   7   5      555.17      507.33     15.74 o
   2   7   5      484.97      470.44     17.05 o
   3   7   5     1279.29     1263.51     34.86 o
   4   7   5      861.49      876.68     30.11 o
   5   7   5       65.64       66.96      9.69 o
   6   7   5       78.83      110.61     16.52 o
   7   7   5        1.97       19.87     15.08 o
   8   7   5       96.86      157.08     30.84 o
 -12   8   5      176.53      188.42     32.69 o
 -11   8   5       46.95       45.63     18.30 o
 -10   8   5       74.41       77.85     19.95 o
  -9   8   5     1172.24     1150.42     69.12 o
  -8   8   5       56.85       61.37     17.46 o
  -7   8   5      669.39      634.08     45.00 o
  -6   8   5        0.64       12.90     12.68 o
  -5   8   5      875.17      838.13     48.09 o
  -4   8   5      330.96      331.03      9.69 o
  -3   8   5      852.05      876.15     20.56 o
  -2   8   5       92.35      103.41      9.92 o
  -1   8   5       95.42      141.80     12.17 o
   0   8   5       11.87        2.80      5.77 o
   1   8   5      300.44      319.74     12.20 o
   2   8   5      142.81      136.62     14.15 o
   3   8   5      572.06      557.52     49.14 o
   4   8   5       34.58       33.29      7.53 o
   5   8   5      375.98      356.33     20.55 o
   6   8   5       37.23       28.28     10.32 o
   7   8   5       51.03       71.58     20.03 o
 -11   9   5       48.55       71.44     20.72 o
 -10   9   5      174.14      248.66     34.26 o
  -9   9   5        0.84        3.93     14.26 o
  -8   9   5       70.04       26.84     12.57 o
  -7   9   5       73.68      114.99     21.16 o
  -6   9   5      867.26      913.39     54.49 o
  -5   9   5      153.82      137.18     19.99 o
  -4   9   5       48.22       42.11      3.27 o
  -3   9   5        1.35        5.42      3.33 o
  -2   9   5      415.85      430.26     20.64 o
  -1   9   5      360.25      365.59     19.67 o
   0   9   5     1269.05     1294.26     40.07 o
   1   9   5        1.87       -5.19      7.02 o
   2   9   5      286.21      291.53     19.87 o
   3   9   5      119.20      112.37     13.09 o
   4   9   5      264.47      273.69     17.42 o
   5   9   5       95.54      121.16     17.03 o
   6   9   5      139.46      122.82     18.05 o
   7   9   5       10.90       -6.16     10.41 o
 -11  10   5       69.51       62.86     21.27 o
 -10  10   5      175.78      203.11     32.51 o
  -9  10   5       44.52       20.87     12.06 o
  -8  10   5      697.16      635.31     50.93 o
  -7  10   5       39.36       57.87     19.79 o
  -6  10   5       58.19       55.09     16.33 o
  -5  10   5       17.22        2.98     12.41 o
  -4  10   5       19.91       31.84      4.03 o
  -3  10   5      458.65      422.24     47.48 o
  -2  10   5      842.94      863.44     31.05 o
  -1  10   5       26.21       23.68      7.23 o
   0  10   5       21.68       18.21      7.33 o
   1  10   5      274.60      286.36     40.03 o
   2  10   5      602.34      578.72     28.51 o
   3  10   5      565.82      579.97     34.66 o
   4  10   5      201.59      185.22     19.57 o
   5  10   5      133.49      144.05     19.00 o
   6  10   5        0.86        9.58     11.15 o
   7  10   5        2.04       -2.93     13.27 o
 -10  11   5       24.13       23.97     19.03 o
  -9  11   5      119.14      122.84     26.16 o
  -8  11   5        4.83       -7.93     12.16 o
  -7  11   5     1215.79     1236.83     71.45 o
  -6  11   5       69.62       77.15     17.97 o
  -5  11   5      555.60      508.96     42.34 o
  -4  11   5      100.63       95.57     17.97 o
  -3  11   5      812.49      795.23     29.03 o
  -2  11   5     7119.24     7182.78    123.67 o
  -1  11   5     2717.68     2722.23     65.01 o
   0  11   5      581.52      557.14     27.43 o
   1  11   5       23.10       20.69      9.34 o
   2  11   5      348.64      366.93     25.86 o
   3  11   5     1169.45     1224.65     44.42 o
   4  11   5       58.21       90.62     16.20 o
   5  11   5       40.97       20.20     12.14 o
   6  11   5      291.12      338.49     29.14 o
  -9  12   5     1111.28     1108.47     75.52 o
  -8  12   5      161.78      182.83     29.83 o
  -7  12   5        1.69      -11.38     13.00 o
  -6  12   5        0.28       22.57     15.11 o
  -5  12   5        4.10       -4.09     11.15 o
  -4  12   5       31.16       29.30     13.77 o
  -3  12   5      992.55     1006.74     34.78 o
  -2  12   5      186.71      183.79     15.27 o
  -1  12   5       44.02       59.07     10.68 o
   0  12   5      558.61      581.31     29.16 o
   1  12   5       21.92       24.66      8.88 o
   2  12   5      429.20      449.06     26.57 o
   3  12   5     1134.59     1173.59     48.74 o
   4  12   5        1.74       24.04     11.43 o
   5  12   5       89.02      120.25     18.90 o
   6  12   5        3.45       -5.53     13.04 o
  -9  13   5      351.27      335.22     43.65 o
  -8  13   5      150.90      139.56     26.99 o
  -7  13   5      137.98      191.18     30.70 o
  -6  13   5       40.55       25.33     15.34 o
  -5  13   5      512.25      498.21     45.07 o
  -4  13   5       27.73       47.74     15.22 o
  -3  13   5        6.25       13.78     11.47 o
  -2  13   5     1248.62     1238.21     43.40 o
  -1  13   5      138.68      121.55     16.59 o
   0  13   5       26.23       24.63      8.08 o
   1  13   5        0.44        0.68      8.04 o
   2  13   5      193.40      205.95     28.95 o
   3  13   5      475.81      500.58     55.53 o
   4  13   5       78.13       77.85     17.80 o
   5  13   5      204.36      201.05     29.84 o
  -8  14   5        0.07        1.10     18.16 o
  -7  14   5       32.55       43.48     18.56 o
  -6  14   5        2.72       38.89     18.28 o
  -5  14   5       33.17       57.76     18.63 o
  -4  14   5       45.75       48.94     17.58 o
  -3  14   5        2.71        5.43     11.28 o
  -2  14   5        0.88       36.41     16.05 o
  -1  14   5      148.50      172.19     17.14 o
   0  14   5       47.90       32.95      9.69 o
   1  14   5        2.67       13.98     12.14 o
   2  14   5      291.13      248.16     32.55 o
   3  14   5      504.77      515.57     33.39 o
   4  14   5        0.01        7.46      9.76 o
   5  14   5       61.54       55.96     21.86 o
  -7  15   5      418.18      462.58     49.50 o
  -6  15   5        1.59      -22.23     22.23 o
  -5  15   5      148.05      139.44     28.15 o
  -4  15   5      154.50      163.80     27.99 o
  -3  15   5      290.36      268.93     33.54 o
  -2  15   5     1380.26     1416.64     74.62 o
  -1  15   5       48.22       29.77     12.99 o
   0  15   5       21.54       24.73     14.64 o
   1  15   5       73.51       58.95     18.75 o
   2  15   5      243.61      278.30     36.26 o
   3  15   5      231.19      244.72     45.06 o
   4  15   5       39.43       45.83     19.36 o
  -6  16   5       14.97       30.17     18.97 o
  -5  16   5       50.94       47.33     16.29 o
  -4  16   5       12.87       -1.40     11.84 o
  -3  16   5       25.61       48.19     17.88 o
  -2  16   5       52.47       50.81     16.89 o
   1  16   5       31.42       44.90     17.30 o
   2  16   5      365.66      323.22     39.50 o
  -4  17   5       24.57       35.58     18.92 o
  -3  17   5        3.73       27.66     15.66 o
 -14   0   6      834.35      894.52     70.11 o
 -13   0   6      375.61      380.28     43.35 o
 -12   0   6     1418.70     1510.90     58.64 o
 -11   0   6      719.26      764.03     45.62 o
 -10   0   6      242.87      250.49     24.78 o
  -9   0   6        1.50       -4.65      7.17 o
  -8   0   6        6.72        5.30      7.74 o
  -7   0   6     1534.46     1580.93     52.29 o
  -6   0   6    14289.30    15386.15    293.95 o
  -5   0   6      538.24      549.19     26.76 o
  -4   0   6     4285.37     4087.06    187.84 o
  -3   0   6     1552.48     1742.95     48.06 o
  -2   0   6      513.00      618.46     41.32 o
  -1   0   6    12535.01    12600.11    251.68 o
   0   0   6     7317.73     7815.17    172.67 o
   1   0   6     5220.80     5450.25    134.54 o
   2   0   6      665.13      778.26     37.47 o
   3   0   6      122.18      130.19      8.03 o
   4   0   6       73.44       57.39      7.20 o
   5   0   6     2482.78     2239.14     78.39 o
   6   0   6      790.66      779.75     53.90 o
   7   0   6      561.26      519.27     46.73 o
   8   0   6       76.13      131.86     27.42 o
   9   0   6      445.28      464.42     49.10 o
 -14   1   6        7.73        5.46     14.00 o
 -13   1   6      305.88      299.71     28.15 o
 -12   1   6      165.90      240.64     48.94 o
 -11   1   6      203.70      194.15     14.15 o
 -10   1   6      245.42      201.17     14.08 o
  -9   1   6      165.26      140.75     12.25 o
  -8   1   6      558.83      488.00     20.33 o
  -7   1   6      206.71      211.91      9.70 o
  -6   1   6     2685.26     3367.43     55.22 o
  -5   1   6     5999.92     6485.27     88.72 o
  -4   1   6       86.81       76.72      5.09 o
  -3   1   6      181.28      108.91      5.25 o
  -2   1   6      122.30      110.83      5.15 o
  -1   1   6     2274.27     2388.37     61.18 o
   0   1   6     7791.78     7923.11    123.83 o
   1   1   6      106.54      178.02     10.61 o
   2   1   6      663.75      489.92     16.02 o
   3   1   6       25.43       28.65      4.01 o
   4   1   6     1187.57     1113.16     25.31 o
   5   1   6     2025.05     2093.34     39.66 o
   6   1   6      316.02      305.16     24.12 o
   7   1   6      796.59      824.72     41.96 o
   8   1   6        0.33       21.12      9.87 o
   9   1   6       10.68       13.71      9.38 o
 -14   2   6       17.57       11.02     25.46 o
 -13   2   6        1.21       -0.12      8.76 o
 -12   2   6       91.60      103.49     14.95 o
 -11   2   6      209.16      196.11     19.92 o
 -10   2   6      435.20      490.91     20.46 o
  -9   2   6      595.93      563.38     20.55 o
  -8   2   6        0.18        3.49      2.84 o
  -7   2   6        0.31       -0.80      2.69 o
  -6   2   6       17.13       18.69      3.10 o
  -5   2   6      290.24      361.43     13.25 o
  -4   2   6      113.75      110.00      5.81 o
  -3   2   6       98.94      105.68      5.79 o
  -2   2   6       69.71       67.25      4.64 o
  -1   2   6      208.19      270.08     11.73 o
   0   2   6       20.80       13.89      4.57 o
   1   2   6     1219.13     1213.79     28.99 o
   2   2   6        2.55       -2.50      4.18 o
   3   2   6      675.70      659.26     23.73 o
   4   2   6      406.82      398.96     19.59 o
   5   2   6       31.09       55.37      9.07 o
   6   2   6       68.36       74.08     13.36 o
   7   2   6       78.61      103.84     16.16 o
   8   2   6       12.72       14.90     28.62 o
 -14   3   6      100.85      134.14     30.59 o
 -13   3   6      176.55      170.43     31.25 o
 -12   3   6      133.02      124.88     17.22 o
 -11   3   6      167.03      210.30     20.72 o
 -10   3   6      510.24      538.28     21.16 o
  -9   3   6     2853.58     2876.98     52.05 o
  -8   3   6     1064.35     1121.91     18.96 o
  -7   3   6        0.81        4.48      2.68 o
  -6   3   6     2560.67     2977.00     37.41 o
  -5   3   6     5255.62     5619.56     69.05 o
  -4   3   6     1369.99     1524.08     23.04 o
  -3   3   6     3578.91     4122.30     42.69 o
  -2   3   6     7653.07     7757.92     81.14 o
  -1   3   6      726.66      765.14     24.98 o
   0   3   6     1946.84     2005.72     43.89 o
   1   3   6     2186.16     2155.68     32.17 o
   2   3   6        2.34        7.97      6.17 o
   3   3   6       48.82       20.44      9.07 o
   4   3   6      689.35      712.80     26.83 o
   5   3   6      706.33      689.60     28.18 o
   6   3   6      758.47      754.75     31.16 o
   7   3   6        1.67        8.35     12.56 o
   8   3   6       29.05       36.03     11.60 o
 -13   4   6        2.37       -5.35     11.63 o
 -12   4   6     1052.12     1062.09     48.25 o
 -11   4   6       94.02       76.83     26.04 o
 -10   4   6      358.94      403.48     26.81 o
  -9   4   6        5.56       11.19     13.29 o
  -8   4   6       37.87       35.11      6.91 o
  -7   4   6     1954.72     1919.01     41.65 o
  -6   4   6     5206.57     5193.88     78.14 o
  -5   4   6      754.04      656.64     16.10 o
  -4   4   6      394.60      348.85     12.77 o
  -3   4   6      101.67       96.88      6.47 o
  -2   4   6      320.57      348.62     24.22 o
  -1   4   6      113.40       86.12      5.88 o
   0   4   6      399.81      462.26     16.93 o
   1   4   6     2825.66     2777.14     51.55 o
   2   4   6      162.14      195.84     11.40 o
   3   4   6       13.34        6.68      5.80 o
   4   4   6        5.30        4.12      5.62 o
   5   4   6      930.05      875.28     31.89 o
   6   4   6      263.78      260.13     18.57 o
   7   4   6      212.90      203.04     21.34 o
   8   4   6       12.21       13.15     14.28 o
 -14   5   6       37.36       19.37     13.09 o
 -13   5   6        2.94       38.67     17.43 o
 -12   5   6      192.63      208.13     22.97 o
 -11   5   6      197.53      188.27     20.36 o
 -10   5   6      363.86      428.27     46.60 o
  -9   5   6      607.12      595.86     31.39 o
  -8   5   6      507.47      454.09     28.04 o
  -7   5   6      292.91      291.47     20.05 o
  -6   5   6        0.55        6.36      8.38 o
  -5   5   6      430.82      417.59     17.54 o
  -4   5   6      219.32      251.90      9.96 o
  -3   5   6     2018.58     1920.59     25.05 o
  -2   5   6     1135.00     1204.05     25.61 o
  -1   5   6     2701.05     2683.12     45.54 o
   0   5   6     1289.47     1290.01     37.46 o
   1   5   6        0.05       -1.33      6.14 o
   2   5   6      253.69      189.12     15.66 o
   3   5   6       15.76       14.20      6.45 o
   4   5   6      774.64      688.64     29.63 o
   5   5   6     1045.94     1040.17     35.44 o
   6   5   6       79.37      133.48     16.45 o
   7   5   6     1035.92     1041.87     47.23 o
   8   5   6      216.17      235.72     36.72 o
 -13   6   6       47.73       79.94     22.93 o
 -12   6   6      147.39      182.62     30.53 o
 -11   6   6      495.45      523.89     46.69 o
 -10   6   6      257.84      290.06     33.39 o
  -9   6   6     1055.29     1055.78     59.93 o
  -8   6   6       47.44       55.64     14.43 o
  -7   6   6       68.26       76.18     16.16 o
  -6   6   6       25.77        9.07      9.65 o
  -5   6   6      600.39      692.57     23.58 o
  -4   6   6      308.97      295.25     13.09 o
  -3   6   6        1.85        3.12      4.65 o
  -2   6   6        0.72        8.23      3.92 o
  -1   6   6      963.40     1193.79     34.92 o
   0   6   6      559.43      639.04     26.21 o
   1   6   6     2138.24     2090.61     53.09 o
   2   6   6      495.92      470.81     24.59 o
   3   6   6      322.64      308.97     17.59 o
   4   6   6     1062.39      980.49     33.15 o
   5   6   6      398.68      385.57     21.74 o
   6   6   6      108.82       92.80     16.20 o
   7   6   6       63.18       66.30     14.59 o
 -13   7   6       64.49       46.97     21.52 o
 -12   7   6      112.20      124.45     27.19 o
 -11   7   6      159.35      165.20     29.00 o
 -10   7   6      179.07      142.54     24.76 o
  -9   7   6      223.42      227.03     28.84 o
  -8   7   6     3088.31     3104.08    109.57 o
  -7   7   6     1296.30     1308.63     63.57 o
  -6   7   6       93.66       96.64     17.50 o
  -5   7   6       16.61       16.03     10.06 o
  -4   7   6     1377.24     1545.22     49.34 o
  -3   7   6     3368.85     3564.48     54.25 o
  -2   7   6     3550.85     3496.53     67.75 o
  -1   7   6      350.26      322.94     18.13 o
   0   7   6       60.13       66.73      9.79 o
   1   7   6     1104.88     1053.12     56.17 o
   2   7   6       53.34       59.83     10.01 o
   3   7   6      586.73      543.95     23.60 o
   4   7   6       23.28       23.03      7.38 o
   5   7   6       47.42       53.85      9.91 o
   6   7   6      570.91      533.06     35.34 o
   7   7   6      174.71      201.06     20.00 o
 -12   8   6      366.37      409.53     46.23 o
 -11   8   6       38.00       52.38     14.96 o
 -10   8   6      132.27      171.10     28.98 o
  -9   8   6        0.40        2.21     11.07 o
  -8   8   6      271.86      266.61     31.22 o
  -7   8   6      533.19      477.59     38.48 o
  -6   8   6       89.88       88.03     16.89 o
  -5   8   6     2063.86     2024.39     78.27 o
  -4   8   6      462.62      500.11     13.57 o
  -3   8   6      200.62      173.45      7.91 o
  -2   8   6      324.97      311.46     18.93 o
  -1   8   6     1859.14     1989.96     50.12 o
   0   8   6      690.26      629.29     27.35 o
   1   8   6       12.75       15.20      7.89 o
   2   8   6      220.09      206.39     17.51 o
   3   8   6       12.29       19.57      8.22 o
   4   8   6       20.47       26.73      9.93 o
   5   8   6       10.75        6.56      9.99 o
   6   8   6        0.05       -7.88     14.21 o
   7   8   6       11.83       45.97     21.83 o
 -12   9   6        0.87       -7.42     14.86 o
 -11   9   6       62.75       39.03     15.31 o
 -10   9   6      518.21      526.97     47.98 o
  -9   9   6      143.34      105.80     22.53 o
  -8   9   6       14.05        9.56     11.07 o
  -7   9   6     1822.65     1824.74     82.20 o
  -6   9   6       15.35        3.21     10.26 o
  -5   9   6        1.69       -4.43     12.12 o
  -4   9   6      154.76      152.62      8.56 o
  -3   9   6       61.01       69.73      6.90 o
  -2   9   6     2704.87     2681.05     60.34 o
  -1   9   6      560.65      629.94     26.93 o
   0   9   6       17.91       16.26      7.22 o
   1   9   6      829.16      854.04     34.34 o
   2   9   6      291.05      332.24     26.94 o
   3   9   6      629.94      631.48     26.28 o
   4   9   6       33.58       42.08      8.39 o
   5   9   6      137.11      133.06     18.22 o
   6   9   6      177.63      210.66     23.48 o
 -11  10   6      105.91      131.75     27.05 o
 -10  10   6      140.77      152.43     30.67 o
  -9  10   6        0.95       27.73     16.85 o
  -8  10   6       42.26       52.96     16.72 o
  -7  10   6      136.15      155.93     24.24 o
  -6  10   6       14.80        4.75      9.11 o
  -5  10   6      684.36      657.14     45.57 o
  -4  10   6      123.30      119.68      9.83 o
  -3  10   6      214.87      237.00     15.38 o
  -2  10   6       46.82       46.72      7.60 o
  -1  10   6      656.42      654.13     28.81 o
   0  10   6     1383.31     1406.57     44.74 o
   1  10   6      320.44      323.11     31.96 o
   2  10   6      403.32      432.18     25.43 o
   3  10   6      478.12      468.76     27.16 o
   4  10   6        0.58      -12.52     12.52 o
   5  10   6      243.57      219.28     23.19 o
   6  10   6       18.13       24.22     11.95 o
 -10  11   6      872.22      804.20     63.58 o
  -9  11   6      450.77      353.09     41.25 o
  -8  11   6      350.61      346.10     38.97 o
  -7  11   6      149.27      190.13     28.77 o
  -6  11   6      240.40      226.05     29.82 o
  -5  11   6      423.74      398.71     36.85 o
  -4  11   6      236.44      218.73     25.93 o
  -3  11   6      268.90      273.50     17.79 o
  -2  11   6      547.95      528.97     25.76 o
  -1  11   6      142.45      166.85     20.94 o
   0  11   6       58.08       71.30     11.79 o
   1  11   6       53.28       63.50     11.35 o
   2  11   6        3.60       15.56      8.65 o
   3  11   6       61.30       45.35     17.57 o
   4  11   6       13.88       32.00     16.92 o
   5  11   6       55.76       57.63     13.94 o
   6  11   6        1.01        0.89     15.63 o
 -10  12   6        4.13       32.80     22.28 o
  -9  12   6       30.47       72.46     24.31 o
  -8  12   6      186.64      194.93     31.59 o
  -7  12   6        7.69        2.25     11.94 o
  -6  12   6        1.29        1.37     12.11 o
  -5  12   6      661.54      610.44     47.34 o
  -4  12   6      121.89      148.22     24.62 o
  -3  12   6      276.76      258.30     22.86 o
  -2  12   6       29.24       44.68     19.94 o
  -1  12   6        6.55       11.79      7.83 o
   0  12   6       60.92       73.53     11.99 o
   1  12   6      386.35      378.87     24.95 o
   2  12   6      335.77      382.15     31.41 o
   3  12   6        1.27        8.60     11.87 o
   4  12   6        2.28       -1.21      9.02 o
   5  12   6        1.90       12.56      8.71 o
  -9  13   6       30.53       19.57     15.65 o
  -8  13   6       16.86       21.50     15.40 o
  -7  13   6     1048.43     1143.39     73.14 o
  -6  13   6       14.41       11.45     11.42 o
  -5  13   6        9.11       23.60     15.52 o
  -4  13   6      411.25      490.06     42.66 o
  -3  13   6        5.67       22.98     14.47 o
  -2  13   6      463.23      447.48     25.20 o
  -1  13   6      188.40      211.18     18.30 o
   0  13   6        8.32       10.49      8.14 o
   1  13   6      424.35      448.48     34.61 o
   2  13   6      199.19      158.29     27.98 o
   3  13   6      474.32      481.94     32.68 o
   4  13   6       99.05       74.34     15.38 o
   5  13   6        0.05      -12.28     17.30 o
  -8  14   6      341.58      373.84     45.26 o
  -7  14   6       28.91       49.58     19.45 o
  -6  14   6        0.54        7.10     11.87 o
  -5  14   6      401.09      527.84     47.62 o
  -4  14   6      197.21      135.50     24.47 o
  -3  14   6       68.62       96.75     21.74 o
  -2  14   6       22.37        5.89     10.99 o
  -1  14   6       35.85       33.86      8.93 o
   0  14   6      154.83      188.81     18.19 o
   1  14   6      111.68      128.81     24.41 o
   2  14   6       13.67       57.29     20.19 o
   3  14   6      416.96      372.40     29.64 o
   4  14   6      477.57      519.91     50.96 o
  -7  15   6      444.48      463.54     49.29 o
  -6  15   6      459.46      533.61     51.56 o
  -5  15   6       75.32       67.60     19.31 o
  -4  15   6       32.82       25.97     15.84 o
  -3  15   6       39.83       23.78     10.99 o
  -2  15   6     1740.99     1637.60     81.81 o
  -1  15   6       77.75       63.03     17.56 o
   0  15   6       22.71       11.03     13.25 o
   1  15   6       75.30       79.34     21.03 o
   2  15   6        0.08       16.82     13.80 o
   3  15   6      158.06      170.82     21.42 o
  -6  16   6       39.57       43.99     18.64 o
  -5  16   6      124.28      124.67     25.23 o
  -4  16   6       14.27       26.98     17.33 o
  -3  16   6      201.41      195.52     30.20 o
  -2  16   6       22.75       13.69     15.02 o
   1  16   6      116.41       78.65     21.35 o
   2  16   6       13.71       14.74     14.73 o
  -4  17   6        1.06       19.86     17.10 o
  -3  17   6      144.93      124.28     27.01 o
 -14   1   7       17.44        5.37     13.34 o
 -13   1   7        1.05        5.22     17.24 o
 -12   1   7      304.29      366.57     26.20 o
 -11   1   7       17.48       16.30      6.81 o
 -10   1   7      328.33      393.59     22.91 o
  -9   1   7      485.28      480.51     21.22 o
  -8   1   7      357.13      368.28     17.30 o
  -7   1   7       37.32       25.02      6.93 o
  -6   1   7      749.59      822.69     23.89 o
  -5   1   7      436.68      641.55     16.87 o
  -4   1   7      259.83      301.00     11.52 o
  -3   1   7     3623.24     3703.17     66.28 o
  -2   1   7     1855.09     2085.49     62.66 o
  -1   1   7     1312.27     1372.05     37.12 o
   0   1   7      348.23      456.66     21.20 o
   1   1   7     1056.10     1078.06     27.97 o
   2   1   7     2329.32     2282.46     30.80 o
   3   1   7      280.55      250.05     13.07 o
   4   1   7      178.22      151.06     13.28 o
   5   1   7      273.10      287.64     18.84 o
   6   1   7        2.11       -5.27      8.38 o
   7   1   7      366.83      366.35     29.20 o
   8   1   7      328.13      358.67     30.22 o
 -14   2   7       65.05       71.96     21.97 o
 -13   2   7       27.58       20.65     10.55 o
 -12   2   7       17.76       20.09     10.49 o
 -11   2   7     2020.01     2015.34     61.59 o
 -10   2   7      228.05      195.04     12.64 o
  -9   2   7     1706.93     1579.45     42.81 o
  -8   2   7     2534.68     2529.54     45.04 o
  -7   2   7        8.45       10.58      3.36 o
  -6   2   7       68.68      116.67      6.94 o
  -5   2   7     5091.36     5496.95     90.70 o
  -4   2   7     1053.14      949.07     18.67 o
  -3   2   7    16143.98    15680.11    205.90 o
  -2   2   7      306.73      353.39     12.23 o
  -1   2   7       29.71       89.34      5.85 o
   0   2   7      267.38      262.47      8.11 o
   1   2   7      364.85      327.26     18.72 o
   2   2   7      372.25      289.45     13.22 o
   3   2   7     1797.59     1611.04     34.67 o
   4   2   7      972.22      897.29     31.46 o
   5   2   7      525.22      541.18     25.81 o
   6   2   7      203.50      151.87     19.48 o
   7   2   7       29.27       30.36     10.72 o
   8   2   7      230.61      262.88     26.07 o
 -14   3   7      214.35      251.31     39.18 o
 -13   3   7       80.23      101.55     21.56 o
 -12   3   7      141.66      166.30     26.12 o
 -11   3   7      141.41       87.85     14.66 o
 -10   3   7      280.49      234.98     13.36 o
  -9   3   7      103.75       98.42     11.21 o
  -8   3   7     1384.81     1337.59     25.87 o
  -7   3   7      181.19      163.93      7.22 o
  -6   3   7     2206.02     2414.79     32.83 o
  -5   3   7     1362.88     1142.73     20.48 o
  -4   3   7        0.37       -0.24      2.98 o
  -3   3   7     8339.17     8597.09    153.16 o
  -2   3   7     3795.97     4199.26     70.86 o
  -1   3   7        1.31       -1.35     10.38 o
   0   3   7     4117.20     4036.42     60.45 o
   1   3   7      350.40      413.66     12.35 o
   2   3   7     3993.63     3820.02     64.23 o
   3   3   7      117.64      101.94     10.99 o
   4   3   7       40.03       44.17      8.75 o
   5   3   7     1004.03     1011.71     35.69 o
   6   3   7        3.84        5.13      6.73 o
   7   3   7      743.55      671.88     39.85 o
   8   3   7      556.64      635.07     56.32 o
 -14   4   7      102.05       89.34     22.07 o
 -13   4   7        0.04       -9.92     10.24 o
 -12   4   7      122.04      141.76     18.72 o
 -11   4   7       33.63       60.96     19.66 o
 -10   4   7     2105.52     2037.79     62.35 o
  -9   4   7       32.55       38.87      5.04 o
  -8   4   7      213.26      197.02      7.45 o
  -7   4   7     1899.74     1924.86     59.35 o
  -6   4   7     1354.70     1373.77     20.70 o
  -5   4   7       29.56       47.44      3.32 o
  -4   4   7       31.06       39.96      3.53 o
  -3   4   7      175.10      150.76     16.25 o
  -2   4   7      810.13      886.25     22.20 o
  -1   4   7     7283.50     7233.04    113.54 o
   0   4   7      230.31      280.52     12.22 o
   1   4   7      187.22      196.91     10.80 o
   2   4   7       38.67       50.45      7.93 o
   3   4   7      449.71      488.42     21.99 o
   4   4   7        7.91       -1.91      6.13 o
   5   4   7       45.77       36.81     10.53 o
   6   4   7       63.04       51.66     10.31 o
   7   4   7       17.15       46.86     12.41 o
 -14   5   7      161.54      184.38     31.79 o
 -13   5   7       45.77       47.71     12.94 o
 -12   5   7        0.69       -4.05      9.65 o
 -11   5   7       34.63       26.17     20.19 o
 -10   5   7        0.16        9.04      9.26 o
  -9   5   7      370.75      353.26     29.53 o
  -8   5   7     3492.74     3510.62    182.30 o
  -7   5   7       30.26       40.34      9.10 o
  -6   5   7     2661.47     2747.20     88.18 o
  -5   5   7     1921.09     1967.66     26.06 o
  -4   5   7      220.82      215.01      7.17 o
  -3   5   7      902.70      914.59     23.18 o
  -2   5   7        0.01        1.17      5.20 o
  -1   5   7     1799.34     1848.05     90.70 o
   0   5   7     1789.72     1656.92     37.51 o
   1   5   7     2956.64     2840.12     54.26 o
   2   5   7        1.74       19.70     10.07 o
   3   5   7      102.57      116.30     13.92 o
   4   5   7      984.96      933.08     33.19 o
   5   5   7       16.50       26.78      8.30 o
   6   5   7       90.84      104.77     13.17 o
   7   5   7        2.41       -0.57     15.58 o
 -13   6   7        2.22       15.50     15.55 o
 -12   6   7        9.62        5.90     13.52 o
 -11   6   7      141.98      162.75     25.53 o
 -10   6   7     2508.58     2357.75     97.22 o
  -9   6   7       68.93       69.22     17.02 o
  -8   6   7       20.29       13.18     12.32 o
  -7   6   7      558.72      507.04     36.64 o
  -6   6   7       11.56        2.26     10.02 o
  -5   6   7      917.50      913.73     14.94 o
  -4   6   7     1203.92     1195.65     23.74 o
  -3   6   7     1807.06     1860.11     34.39 o
  -2   6   7      132.02      118.70     11.31 o
  -1   6   7      173.70      174.13     12.41 o
   0   6   7      396.75      369.54     17.08 o
   1   6   7       26.04       22.61      8.23 o
   2   6   7     1515.76     1461.13     47.58 o
   3   6   7     1678.44     1617.60     43.43 o
   4   6   7      114.52       80.44      9.80 o
   5   6   7       21.64       19.08      7.92 o
   6   6   7       93.65       82.08     11.88 o
   7   6   7       39.73       34.73     11.52 o
 -13   7   7        0.69       20.85     18.57 o
 -12   7   7       12.19       30.64     16.53 o
 -11   7   7       69.73       27.77     12.49 o
 -10   7   7     1846.35     1844.21     87.25 o
  -9   7   7     1321.87     1339.23     70.45 o
  -8   7   7      174.72      157.26     23.96 o
  -7   7   7       69.71       58.87     15.22 o
  -6   7   7      831.45      812.57     47.13 o
  -5   7   7     1653.10     1642.87     25.44 o
  -4   7   7      146.65      154.80      8.06 o
  -3   7   7     1028.19     1094.40     32.52 o
  -2   7   7      185.62      206.11     11.87 o
  -1   7   7       15.51       28.54      6.10 o
   0   7   7      176.71      167.42     14.95 o
   1   7   7     1595.89     1634.54     62.92 o
   2   7   7     1629.69     1573.94     50.15 o
   3   7   7        8.79        7.84      6.87 o
   4   7   7       50.66       50.63      9.08 o
   5   7   7       84.90       85.42     10.40 o
   6   7   7      101.21      156.45     21.66 o
 -12   8   7       17.38        9.07     13.89 o
 -11   8   7       52.97       33.37     15.32 o
 -10   8   7     3396.35     3260.24    124.79 o
  -9   8   7        2.04        5.84     11.39 o
  -8   8   7        0.79       -5.19     10.93 o
  -7   8   7      114.34      119.94     21.43 o
  -6   8   7      269.15      271.34     27.88 o
  -5   8   7        8.15       14.09      3.03 o
  -4   8   7       12.03       11.09      2.79 o
  -3   8   7     1298.38     1276.66     28.88 o
  -2   8   7       75.19       55.33      7.29 o
  -1   8   7      572.94      565.97     25.96 o
   0   8   7       20.63       17.77      7.71 o
   1   8   7     1511.86     1450.18     64.59 o
   2   8   7      293.00      324.73     27.30 o
   3   8   7      544.59      551.18     25.30 o
   4   8   7       16.76       19.20      7.70 o
   5   8   7      113.69       79.83     15.79 o
   6   8   7      230.74      225.07     20.53 o
 -12   9   7       89.06       54.68     18.76 o
 -11   9   7        0.00        9.54     13.12 o
 -10   9   7      308.74      299.01     37.40 o
  -9   9   7      368.43      427.45     41.85 o
  -8   9   7      757.43      725.29     52.01 o
  -7   9   7        9.61       14.76     13.33 o
  -6   9   7        1.44      -14.15     14.15 o
  -5   9   7      284.27      276.41     11.88 o
  -4   9   7      802.36      847.70     27.38 o
  -3   9   7     1815.42     1812.50     43.84 o
  -2   9   7       41.71       36.64      7.92 o
  -1   9   7      328.15      372.05     31.96 o
   0   9   7      622.01      612.94     29.28 o
   1   9   7      137.00      132.48     14.86 o
   2   9   7      117.38       97.67     13.94 o
   3   9   7      217.54      234.14     17.10 o
   4   9   7       19.71       23.09     11.08 o
   5   9   7       13.26       33.75     12.01 o
   6   9   7      201.96      203.31     28.32 o
 -11  10   7        5.09       -0.13     16.43 o
 -10  10   7     1361.74     1443.01     83.25 o
  -9  10   7      203.08      184.37     28.74 o
  -8  10   7        0.12        9.56     12.87 o
  -7  10   7      202.92      200.47     27.52 o
  -6  10   7       21.03       43.86     17.27 o
  -5  10   7      197.14      210.41     25.88 o
  -4  10   7      627.70      671.68     25.10 o
  -3  10   7      100.42       94.30     10.84 o
  -2  10   7        3.14        9.21      8.75 o
  -1  10   7      660.26      652.05     29.64 o
   0  10   7       78.61      111.34     14.11 o
   1  10   7        6.15        5.85      7.67 o
   2  10   7      834.43      878.01     38.58 o
   3  10   7     2567.49     2609.09     78.71 o
   4  10   7      148.52      157.00     20.17 o
   5  10   7      102.75       93.74     17.03 o
 -10  11   7      295.43      289.51     39.20 o
  -9  11   7      858.95      958.19     66.67 o
  -8  11   7      362.15      404.68     41.64 o
  -7  11   7      246.34      238.63     30.96 o
  -6  11   7        3.71        2.37     11.93 o
  -5  11   7      238.86      232.17     28.43 o
  -4  11   7      585.16      609.52     44.72 o
  -3  11   7        5.27       14.88      5.23 o
  -2  11   7       61.87       50.60      9.84 o
  -1  11   7      252.84      280.11     20.21 o
   0  11   7      189.24      191.46     17.37 o
   1  11   7      530.11      522.35     29.18 o
   2  11   7      471.46      483.84     29.01 o
   3  11   7       13.26       13.70     18.43 o
   4  11   7      129.43      150.10     19.87 o
   5  11   7      316.53      311.71     29.24 o
 -10  12   7     1062.02     1014.72     73.21 o
  -9  12   7       88.37       97.83     26.73 o
  -8  12   7       28.46       29.58     14.28 o
  -7  12   7       28.35       52.15     17.56 o
  -6  12   7      233.40      231.52     31.31 o
  -5  12   7      797.48      826.74     55.50 o
  -4  12   7       43.74       67.13     16.93 o
  -3  12   7      136.40      153.50     14.24 o
  -2  12   7     1269.17     1314.22     50.71 o
  -1  12   7       38.36       35.82      8.78 o
   0  12   7        0.09        9.52      7.20 o
   1  12   7     1035.22     1052.34     43.20 o
   2  12   7       59.35       69.28     12.35 o
   3  12   7       31.12       17.91     15.31 o
   4  12   7        1.98       -1.11     10.10 o
  -9  13   7        1.81        3.33     15.05 o
  -8  13   7       52.04       95.82     23.75 o
  -7  13   7        1.05      -13.21     13.21 o
  -6  13   7      268.62      271.70     33.86 o
  -5  13   7      161.66      197.48     29.05 o
  -4  13   7       80.08       86.49     17.83 o
  -3  13   7      108.77      105.18     20.32 o
  -2  13   7        0.65        9.79     10.86 o
  -1  13   7      141.84      151.78     16.39 o
   0  13   7        2.77       -2.69      7.13 o
   1  13   7      478.22      481.68     29.49 o
   2  13   7        0.31      -10.20     16.25 o
   3  13   7       25.29       42.87     12.68 o
   4  13   7      185.84      237.99     33.34 o
  -8  14   7       13.23        8.99     15.76 o
  -7  14   7       48.84       57.33     22.41 o
  -6  14   7        6.20       -0.70     14.74 o
  -5  14   7       22.83       17.76     15.01 o
  -4  14   7       84.73      116.97     24.06 o
  -3  14   7       87.67       90.79     20.95 o
  -2  14   7      305.42      299.38     33.04 o
  -1  14   7      324.34      286.23     22.43 o
   0  14   7      186.01      218.47     37.98 o
   1  14   7       31.15       53.31     19.26 o
   2  14   7        0.11      -15.48     15.48 o
   3  14   7       57.60       48.71     28.89 o
  -7  15   7      236.56      218.35     34.12 o
  -6  15   7       16.68       20.32     16.73 o
  -5  15   7       95.53       94.85     24.41 o
  -4  15   7      256.69      238.12     32.07 o
  -3  15   7       51.36       29.86     13.01 o
  -2  15   7      299.96      245.52     31.96 o
  -1  15   7       46.20       52.34     14.83 o
   0  15   7        0.33        9.98     11.46 o
   1  15   7        0.93        8.95     15.34 o
   2  15   7      204.30      209.15     33.01 o
   3  15   7       37.36       10.95     13.20 o
  -6  16   7      138.07      110.23     27.35 o
  -5  16   7      928.06     1044.54     71.71 o
  -4  16   7      144.55      184.45     29.33 o
  -3  16   7        0.85      -15.61     15.84 o
  -2  16   7      201.10      225.04     31.71 o
  -4  17   7      350.64      426.43     46.03 o
  -3  17   7        0.10      -13.51     13.51 o
 -14   0   8       44.95       90.39     26.88 o
 -13   0   8     1431.31     1416.18     84.74 o
 -12   0   8      267.95      275.65     51.21 o
 -11   0   8     1119.75     1004.89     50.31 o
 -10   0   8     3879.05     3874.35    108.74 o
  -9   0   8       55.77       52.96     11.91 o
  -8   0   8     9259.93     9136.35    194.59 o
  -7   0   8       30.15       48.54      8.86 o
  -6   0   8     7720.45     7971.01    169.11 o
  -5   0   8     3032.81     2624.11     75.24 o
  -4   0   8     1452.33     1433.86     51.79 o
  -3   0   8     2810.69     2643.51     78.05 o
  -2   0   8     2393.26     2969.57     51.77 o
  -1   0   8     3741.70     3990.98    109.57 o
   0   0   8     3589.33     3245.51     98.95 o
   1   0   8        0.08       -1.02      5.95 o
   2   0   8       45.71       39.26     14.48 o
   3   0   8     1564.11     1557.47     71.44 o
   4   0   8     3354.35     3000.62    116.77 o
   5   0   8     1024.19      955.13     62.25 o
   6   0   8        8.12       -6.50     13.64 o
   7   0   8      898.66      988.21     70.44 o
 -14   1   8       72.38       65.64     20.46 o
 -13   1   8      249.73      281.75     39.66 o
 -12   1   8        2.26       17.11      9.26 o
 -11   1   8        0.72       10.26      8.15 o
 -10   1   8      183.38      190.39     15.48 o
  -9   1   8     2130.29     2147.76     49.35 o
  -8   1   8     1272.36     1237.83     33.43 o
  -7   1   8      377.53      359.63     15.97 o
  -6   1   8     1815.77     1707.79     38.22 o
  -5   1   8      692.40      770.15     21.63 o
  -4   1   8     1561.51     1794.26     51.53 o
  -3   1   8     5538.67     6163.38    108.12 o
  -2   1   8       97.58       92.70     10.45 o
  -1   1   8      146.75      143.31     12.90 o
   0   1   8     1411.41     1233.65     53.54 o
   1   1   8       53.69       38.81      6.64 o
   2   1   8      165.54      172.29     10.99 o
   3   1   8     2067.20     1962.14     40.60 o
   4   1   8       73.13       88.69     11.01 o
   5   1   8      306.48      352.41     21.74 o
   6   1   8      152.97      179.39     20.69 o
   7   1   8        8.98       10.77     10.81 o
   8   1   8      393.90      443.85     48.88 o
 -14   2   8       31.55       13.77     15.55 o
 -13   2   8       42.67       65.11     16.30 o
 -12   2   8        3.10       -1.35     10.64 o
 -11   2   8      144.13      144.69     22.70 o
 -10   2   8      346.72      334.82     16.25 o
  -9   2   8       37.34       22.73      8.59 o
  -8   2   8     1012.61      949.99     24.53 o
  -7   2   8        7.73       10.16      3.23 o
  -6   2   8      196.09      264.75     10.03 o
  -5   2   8      461.21      491.37     12.47 o
  -4   2   8     1447.88     1469.06     25.66 o
  -3   2   8      762.83      670.09     21.41 o
  -2   2   8      212.00      237.66     15.29 o
  -1   2   8      106.08      136.90      8.30 o
   0   2   8       91.47       89.03      4.72 o
   1   2   8       23.80       16.21      5.65 o
   2   2   8     4074.56     3874.03     58.53 o
   3   2   8     1022.05     1014.55     28.10 o
   4   2   8      123.39       96.68     11.65 o
   5   2   8      430.52      424.00     24.01 o
   6   2   8        2.85       20.58     11.66 o
   7   2   8        4.15        3.64      9.82 o
   8   2   8       27.09        6.48     15.97 o
 -14   3   8       27.87       40.54     22.88 o
 -13   3   8       89.93       96.02     17.10 o
 -12   3   8        8.81       14.83      9.51 o
 -11   3   8      212.36      210.10     19.85 o
 -10   3   8     1652.24     1607.69     36.79 o
  -9   3   8      271.10      308.24     13.84 o
  -8   3   8     1216.37     1238.39     23.35 o
  -7   3   8      415.49      415.56     17.31 o
  -6   3   8      129.67      139.24      7.04 o
  -5   3   8      884.63     1011.59     20.09 o
  -4   3   8      205.09      242.10      9.62 o
  -3   3   8     2546.06     2675.20     57.21 o
  -2   3   8      289.46      257.71     11.40 o
  -1   3   8      468.10      530.72     16.15 o
   0   3   8      143.25      139.20      9.80 o
   1   3   8        5.09        8.25      5.96 o
   2   3   8      209.76      188.59     11.66 o
   3   3   8      104.63      119.13     12.42 o
   4   3   8      575.16      585.79     30.25 o
   5   3   8       56.20       86.95     11.83 o
   6   3   8        2.70       10.66      8.86 o
   7   3   8       70.73       84.68     16.33 o
 -14   4   8       25.86        2.80      9.97 o
 -13   4   8      591.40      539.39     35.51 o
 -12   4   8        1.71        7.02      9.13 o
 -11   4   8      469.79      434.89     29.14 o
 -10   4   8     1295.09     1205.65     77.26 o
  -9   4   8      444.16      402.11     14.27 o
  -8   4   8     2651.66     2681.19     36.73 o
  -7   4   8      745.51      734.10     14.84 o
  -6   4   8     3282.71     3239.86     36.15 o
  -5   4   8      260.11      223.94     12.14 o
  -4   4   8      220.55      239.32      9.07 o
  -3   4   8     2215.12     2320.82     51.73 o
  -2   4   8        7.42       43.73      5.85 o
  -1   4   8      526.91      523.77     18.50 o
   0   4   8     1040.16      909.15     24.61 o
   1   4   8      739.75      680.66     20.46 o
   2   4   8       21.48        8.61      7.48 o
   3   4   8      292.17      305.27     18.77 o
   4   4   8     1175.83      977.61     35.02 o
   5   4   8      400.64      411.45     23.76 o
   6   4   8       76.39       68.43     11.42 o
   7   4   8      393.13      432.19     32.59 o
 -14   5   8        6.94        2.92     15.57 o
 -13   5   8      128.01      173.51     22.00 o
 -12   5   8      120.33      111.05     34.59 o
 -11   5   8      255.55      267.54     49.64 o
 -10   5   8       43.79       81.92     14.48 o
  -9   5   8      274.53      319.31     32.92 o
  -8   5   8        3.53       -1.07      2.63 o
  -7   5   8       44.09       46.81      4.61 o
  -6   5   8      228.19      273.04      7.84 o
  -5   5   8      541.18      554.40     14.88 o
  -4   5   8     2640.99     2821.84     40.26 o
  -3   5   8     3112.21     3418.36    108.81 o
  -2   5   8      655.97      680.88     19.63 o
  -1   5   8       97.28      112.48     23.14 o
   0   5   8        1.69       -1.45      7.36 o
   1   5   8       63.25       59.19      7.37 o
   2   5   8      465.47      474.98     53.22 o
   3   5   8      260.73      255.03     17.12 o
   4   5   8      773.96      762.61     31.17 o
   5   5   8      232.66      231.45     18.68 o
   6   5   8      207.09      215.92     18.53 o
 -14   6   8        8.35       29.10     16.33 o
 -13   6   8      134.90      108.41     24.44 o
 -12   6   8       78.57       93.06     19.63 o
 -11   6   8      183.26      212.53     28.88 o
 -10   6   8      281.01      284.44     32.42 o
  -9   6   8       11.38        3.05      9.17 o
  -8   6   8      867.09      821.30     49.15 o
  -7   6   8       64.37       66.59     13.86 o
  -6   6   8       13.21        5.03      2.77 o
  -5   6   8      379.59      383.30      9.95 o
  -4   6   8     2171.58     2215.38     42.16 o
  -3   6   8     1596.63     1389.90     39.03 o
  -2   6   8       77.40       90.10     11.10 o
  -1   6   8        7.98       15.17      7.88 o
   0   6   8     1685.45     1658.57     48.99 o
   1   6   8        0.02        8.00      6.69 o
   2   6   8     6071.38     5754.76    128.98 o
   3   6   8     1592.15     1534.84     43.62 o
   4   6   8        0.92        6.00      6.49 o
   5   6   8      685.26      730.15     36.80 o
   6   6   8        0.29       14.18      9.44 o
 -13   7   8        1.95       -6.93     13.92 o
 -12   7   8        1.58      -15.29     15.29 o
 -11   7   8      131.90       90.23     21.33 o
 -10   7   8      117.60      136.20     25.20 o
  -9   7   8       36.92       29.23     12.89 o
  -8   7   8        0.90       -2.86      9.50 o
  -7   7   8      519.76      550.43     40.25 o
  -6   7   8      451.46      469.88     36.51 o
  -5   7   8      772.16      846.72     28.95 o
  -4   7   8       16.01       15.89      4.02 o
  -3   7   8      105.07      101.23     13.21 o
  -2   7   8      701.41      659.28     27.68 o
  -1   7   8     1545.47     1521.05     36.88 o
   0   7   8       60.48       55.64      8.10 o
   1   7   8      159.95      181.83     16.61 o
   2   7   8      176.76      189.10     28.85 o
   3   7   8       42.55       41.49     12.75 o
   4   7   8      736.04      722.01     31.80 o
   5   7   8      111.90      105.24     13.62 o
   6   7   8        0.20       -2.72     10.31 o
 -13   8   8       15.32       19.79     15.14 o
 -12   8   8      169.13      155.19     28.63 o
 -11   8   8       15.69       22.76     11.73 o
 -10   8   8       86.36      117.79     25.48 o
  -9   8   8     1118.26     1069.67     63.57 o
  -8   8   8       14.15       93.51     22.32 o
  -7   8   8     1470.10     1395.92     67.96 o
  -6   8   8        0.32      -11.03     11.92 o
  -5   8   8        0.98        2.45      2.48 o
  -4   8   8      273.89      252.33     11.59 o
  -3   8   8       24.46       39.28      7.47 o
  -2   8   8     1275.98     1216.04     31.77 o
  -1   8   8        2.39       -1.09      5.49 o
   0   8   8       40.38       46.28      8.44 o
   1   8   8     1511.11     1443.83     46.91 o
   2   8   8      175.37      187.30     15.07 o
   3   8   8      340.40      319.09     17.63 o
   4   8   8        0.27        6.34      5.96 o
   5   8   8      107.68      103.59     16.80 o
 -12   9   8      149.11      194.32     32.43 o
 -11   9   8       62.23       79.16     22.67 o
 -10   9   8      145.18      149.40     27.14 o
  -9   9   8      582.19      523.04     45.17 o
  -8   9   8       60.35       60.98     18.25 o
  -7   9   8     1000.21     1065.27     60.35 o
  -6   9   8     1162.88     1193.87     62.73 o
  -5   9   8      795.70      802.27     25.48 o
  -4   9   8       11.03       11.64      5.30 o
  -3   9   8      705.94      729.39     29.12 o
  -2   9   8       20.93       12.17      5.38 o
  -1   9   8      165.02      150.58     12.04 o
   0   9   8      498.83      502.87     27.66 o
   1   9   8      239.29      260.23     35.03 o
   2   9   8      452.02      451.17     28.57 o
   3   9   8      303.87      268.93     20.57 o
   4   9   8     1391.55     1362.17     46.55 o
   5   9   8       44.64       28.40     11.73 o
 -11  10   8        0.24       -0.41     15.04 o
 -10  10   8       76.60      126.14     26.18 o
  -9  10   8      307.01      315.29     37.18 o
  -8  10   8       35.99       20.58     12.04 o
  -7  10   8       73.35       62.27     19.45 o
  -6  10   8      763.57      777.66     51.69 o
  -5  10   8        1.50       12.41     12.04 o
  -4  10   8        4.77        5.79      8.66 o
  -3  10   8       14.77        2.96      4.28 o
  -2  10   8       11.04       20.97      6.01 o
  -1  10   8      931.70      930.76     30.13 o
   0  10   8     1756.11     1770.13     84.83 o
   1  10   8      227.02      226.21     20.02 o
   2  10   8       76.21       97.67     18.83 o
   3  10   8        0.41       -1.31      8.35 o
   4  10   8      227.24      254.09     21.21 o
   5  10   8       59.43       65.93     15.52 o
 -11  11   8       10.15       -1.12     15.90 o
 -10  11   8      433.63      406.73     44.74 o
  -9  11   8      242.03      277.40     37.04 o
  -8  11   8       81.48       76.24     20.75 o
  -7  11   8      149.92      168.76     26.78 o
  -6  11   8       17.63       25.23     14.43 o
  -5  11   8      127.03      137.72     22.50 o
  -4  11   8       24.52        6.41      9.07 o
  -3  11   8      126.21      127.13     10.41 o
  -2  11   8       42.58       51.12      8.19 o
  -1  11   8       26.77       33.63     14.18 o
   0  11   8       73.42       79.06     14.62 o
   1  11   8      522.30      532.51     30.48 o
   2  11   8       15.87       16.98      9.06 o
   3  11   8       32.62       30.19     10.80 o
   4  11   8       17.37        8.29     32.25 o
 -10  12   8      385.71      331.98     41.82 o
  -9  12   8      267.60      206.39     31.92 o
  -8  12   8        5.63        9.97     15.52 o
  -7  12   8       77.16       86.41     20.95 o
  -6  12   8      504.36      519.80     45.52 o
  -5  12   8       43.07       69.06     20.45 o
  -4  12   8      192.59      206.32     27.70 o
  -3  12   8       67.47       76.39     12.61 o
  -2  12   8      226.36      209.51     18.47 o
  -1  12   8       22.75       28.74      9.56 o
   0  12   8       59.47       65.01     12.05 o
   1  12   8      148.84      140.88     16.99 o
   2  12   8      364.78      363.59     35.57 o
   3  12   8      642.13      615.30     38.54 o
   4  12   8      126.47      101.20     27.69 o
  -9  13   8      393.02      409.23     47.16 o
  -8  13   8       49.44       54.39     19.00 o
  -7  13   8      106.98       84.09     21.31 o
  -6  13   8       62.36      105.19     24.24 o
  -5  13   8      389.27      338.18     37.64 o
  -4  13   8      560.48      549.38     45.91 o
  -3  13   8       44.43       17.24     11.42 o
  -2  13   8       97.23       77.21     12.28 o
  -1  13   8      112.98      120.04     15.22 o
   0  13   8      152.68      156.02     17.50 o
   1  13   8        0.14       -6.17      7.62 o
   2  13   8      116.58      132.92     28.53 o
   3  13   8       17.38       24.54     12.69 o
  -8  14   8       10.20       20.41     14.91 o
  -7  14   8        0.09       13.24     19.09 o
  -6  14   8      415.51      365.11     42.58 o
  -5  14   8        6.97        6.71     11.81 o
  -4  14   8      201.92      210.39     30.05 o
  -3  14   8       73.08       36.19     15.90 o
  -2  14   8       25.00       21.16     12.71 o
  -1  14   8     1696.11     1583.49     55.51 o
   0  14   8      347.45      322.62     45.17 o
   1  14   8      162.01      219.59     32.53 o
   2  14   8      146.17      184.87     33.22 o
  -7  15   8      499.27      486.23     50.84 o
  -6  15   8      290.17      281.39     38.11 o
  -5  15   8        3.56        5.43     12.38 o
  -4  15   8       56.27       15.34     15.77 o
  -3  15   8      240.16      215.64     30.80 o
  -2  15   8      279.56      245.74     32.03 o
  -1  15   8      480.90      580.56     49.02 o
   0  15   8      144.05      142.90     26.74 o
   1  15   8      131.34      105.45     24.78 o
   2  15   8      135.23      128.28     19.43 o
  -5  16   8       10.27       13.55     12.03 o
  -4  16   8        0.96      -17.61     17.61 o
  -3  16   8      116.90      102.06     24.87 o
  -2  16   8       59.15       73.50     20.53 o
  -4  17   8       80.20       62.29     21.20 o
  -3  17   8        6.39       -4.78     15.45 o
 -14   1   9        8.44       15.01     15.50 o
 -13   1   9       40.59       67.16     22.52 o
 -12   1   9        0.02       -4.75     14.49 o
 -11   1   9     1255.14     1157.55     32.87 o
 -10   1   9      287.03      287.61     17.03 o
  -9   1   9       75.41       74.47     14.67 o
  -8   1   9     1555.46     1558.54     43.12 o
  -7   1   9       12.33       34.31      6.14 o
  -6   1   9       10.32       10.76      4.71 o
  -5   1   9      593.61      692.65     20.50 o
  -4   1   9      495.48      592.02     18.32 o
  -3   1   9     3023.68     3026.06     61.02 o
  -2   1   9     3246.25     3620.31     73.74 o
  -1   1   9      154.68      153.18     14.16 o
   0   1   9       37.19       48.30      9.33 o
   1   1   9      395.73      369.14     18.17 o
   2   1   9       81.16       91.85      9.84 o
   3   1   9       93.00       95.04      9.70 o
   4   1   9        0.80        1.76      7.27 o
   5   1   9       18.77       30.12      8.65 o
   6   1   9      797.37      795.33     44.42 o
   7   1   9        0.01      -10.25     10.25 o
 -14   2   9       15.86       -5.31     14.61 o
 -13   2   9        1.77        8.19     10.97 o
 -12   2   9      679.92      658.72     69.44 o
 -11   2   9      526.34      480.61     28.31 o
 -10   2   9       63.77       74.55     11.74 o
  -9   2   9        0.59       -3.40      3.75 o
  -8   2   9      577.01      504.67     17.49 o
  -7   2   9     1743.10     1828.03     35.64 o
  -6   2   9     1775.17     1732.91     34.87 o
  -5   2   9     5710.18     5785.17     87.34 o
  -4   2   9     1856.60     1962.13     37.18 o
  -3   2   9       72.84       21.19     10.03 o
  -2   2   9     3150.12     3226.29     68.61 o
  -1   2   9      765.40      896.04     38.75 o
   0   2   9       18.68        2.90      4.47 o
   1   2   9     1057.75     1049.43     30.41 o
   2   2   9     7553.21     7421.71     95.15 o
   3   2   9      406.23      350.39     16.99 o
   4   2   9       75.10       50.66      9.76 o
   5   2   9       52.62       52.24     10.59 o
   6   2   9      435.08      454.38     49.57 o
   7   2   9        1.28       -0.98     13.87 o
 -14   3   9        7.27       68.83     25.34 o
 -13   3   9      595.02      716.30     39.57 o
 -12   3   9       46.95       43.58     11.75 o
 -11   3   9      750.34      657.49     34.40 o
 -10   3   9       36.62       26.22      5.62 o
  -9   3   9      382.00      401.55     16.12 o
  -8   3   9     1302.50     1311.60     24.69 o
  -7   3   9      125.86       98.02      6.33 o
  -6   3   9      372.73      353.06     12.28 o
  -5   3   9       43.08       78.02      7.43 o
  -4   3   9        0.04        0.26      5.31 o
  -3   3   9     3619.22     3438.31    121.40 o
  -2   3   9     1296.19     1438.40     30.30 o
  -1   3   9      270.43      220.27     10.31 o
   0   3   9        6.19        7.50      2.47 o
   1   3   9     2535.85     2525.75     51.02 o
   2   3   9      702.15      740.00     23.45 o
   3   3   9      934.08      910.45     33.16 o
   4   3   9        2.87       -1.57      6.93 o
   5   3   9        0.81       -1.98      8.24 o
   6   3   9     1108.55     1170.66     53.69 o
   7   3   9       37.70       47.08     19.54 o
 -14   4   9       25.26       24.42     11.58 o
 -13   4   9      302.33      304.85     26.67 o
 -12   4   9       40.52       47.68     11.47 o
 -11   4   9      505.22      499.61     30.44 o
 -10   4   9      484.49      484.79     28.44 o
  -9   4   9      530.30      479.43     15.70 o
  -8   4   9      139.93      119.41      7.64 o
  -7   4   9      781.44      847.73     17.65 o
  -6   4   9      303.14      374.91     12.14 o
  -5   4   9     2839.73     2676.21     69.47 o
  -4   4   9       41.35       66.88      9.22 o
  -3   4   9      154.95      137.72     12.53 o
  -2   4   9       67.89      117.43      8.75 o
  -1   4   9        0.15        2.51      4.60 o
   0   4   9     3374.32     3190.28     55.93 o
   1   4   9      190.66      191.23     13.14 o
   2   4   9      222.56      179.84     14.55 o
   3   4   9     4091.93     3898.42     76.89 o
   4   4   9       57.34       49.89      9.80 o
   5   4   9      310.86      341.34     23.14 o
   6   4   9      287.31      311.38     22.57 o
 -14   5   9       38.10       43.92     18.62 o
 -13   5   9      285.99      237.09     23.34 o
 -12   5   9       35.98       50.33     26.07 o
 -11   5   9      186.07      161.44     18.78 o
 -10   5   9       38.95       25.07      9.50 o
  -9   5   9       45.99       40.52     10.77 o
  -8   5   9       28.53       17.69      3.64 o
  -7   5   9     1243.08     1127.34     21.51 o
  -6   5   9       32.72       26.66      3.41 o
  -5   5   9      321.27      339.27     12.68 o
  -4   5   9      639.21      638.23     25.30 o
  -3   5   9        4.58       15.95      6.55 o
  -2   5   9      314.59      400.81     13.16 o
  -1   5   9       11.92       22.80      6.35 o
   0   5   9        1.42        2.21      7.43 o
   1   5   9       66.38       60.05     11.31 o
   2   5   9     1706.44     1658.80     55.12 o
   3   5   9      548.67      535.73     43.52 o
   4   5   9        7.25        9.26      6.82 o
   5   5   9       67.08       73.87     12.46 o
   6   5   9        1.43       -2.99      8.80 o
 -14   6   9      107.07       91.46     23.32 o
 -13   6   9        2.30      -11.05     14.92 o
 -12   6   9       19.34       -1.69     12.74 o
 -11   6   9       67.65       71.97     14.20 o
 -10   6   9       76.32       57.41     17.12 o
  -9   6   9      850.85      779.52     50.15 o
  -8   6   9       41.24       25.07     10.01 o
  -7   6   9      172.21      162.51     22.84 o
  -6   6   9     4161.74     4152.45     81.61 o
  -5   6   9      134.83      158.07      6.90 o
  -4   6   9     3294.01     3074.36     52.70 o
  -3   6   9      118.96      136.58     16.59 o
  -2   6   9      321.82      316.34     20.82 o
  -1   6   9      158.21      151.80     15.12 o
   0   6   9      635.84      551.72     28.79 o
   1   6   9       74.05       76.19     12.41 o
   2   6   9       43.31       42.66     11.11 o
   3   6   9      184.02      187.48     16.25 o
   4   6   9      941.38      973.49     37.11 o
   5   6   9       36.74       37.66     12.99 o
 -13   7   9      173.56      172.92     29.32 o
 -12   7   9       10.37       32.38     17.16 o
 -11   7   9       92.96       75.84     19.35 o
 -10   7   9       42.35       45.78     15.44 o
  -9   7   9      287.14      306.09     33.11 o
  -8   7   9       16.89       31.33     10.68 o
  -7   7   9     1566.84     1503.96     69.39 o
  -6   7   9       70.74       81.45      4.52 o
  -5   7   9        0.02       -1.54      3.03 o
  -4   7   9      381.05      387.71     19.79 o
  -3   7   9       70.45       66.51      9.75 o
  -2   7   9       61.05       72.16     18.69 o
  -1   7   9        1.24        1.16      5.96 o
   0   7   9       53.71       27.89      9.36 o
   1   7   9     1652.36     1602.20     52.91 o
   2   7   9       92.64       90.29     13.30 o
   3   7   9       25.10       30.17      8.41 o
   4   7   9        5.64        9.42      7.50 o
   5   7   9      203.10      226.78     28.00 o
 -13   8   9      149.03      151.59     28.94 o
 -12   8   9       95.64       63.67     19.54 o
 -11   8   9       66.42       67.26     20.06 o
 -10   8   9       32.52       39.58     16.07 o
  -9   8   9      274.44      255.38     30.75 o
  -8   8   9        0.20       10.14     12.25 o
  -7   8   9      185.34      150.99     23.15 o
  -6   8   9     1624.21     1706.75     54.09 o
  -5   8   9      345.53      369.45     18.28 o
  -4   8   9      145.53      144.88     12.93 o
  -3   8   9      850.00      854.57     32.37 o
  -2   8   9        0.08        6.44      6.49 o
  -1   8   9        1.22        6.06     10.44 o
   0   8   9     2299.43     2181.83     61.87 o
   1   8   9        7.43        5.56      6.90 o
   2   8   9        0.04        4.99      7.90 o
   3   8   9     2860.53     2724.70     64.53 o
   4   8   9       38.77       48.27     13.61 o
   5   8   9      104.63      131.87     34.87 o
 -12   9   9       10.48       11.31     15.02 o
 -11   9   9      140.58      140.29     27.80 o
 -10   9   9      140.96      140.87     25.72 o
  -9   9   9       21.14       34.29     17.01 o
  -8   9   9       90.95       66.38     17.17 o
  -7   9   9       11.34        8.29     11.21 o
  -6   9   9       75.72       51.68     16.05 o
  -5   9   9       73.34       65.18     18.10 o
  -4   9   9       68.88       77.93      9.77 o
  -3   9   9        8.21        6.78      6.34 o
  -2   9   9      131.91      154.97     15.31 o
  -1   9   9       22.29       22.31      6.88 o
   0   9   9       36.61       41.29     10.53 o
   1   9   9      298.61      280.09     19.03 o
   2   9   9      334.87      331.60     20.64 o
   3   9   9        8.24       15.20      7.09 o
   4   9   9       18.61       32.69     18.05 o
 -12  10   9        7.68       30.46     19.87 o
 -11  10   9       11.44       22.62     16.57 o
 -10  10   9        0.09        9.83     13.16 o
  -9  10   9      325.79      276.41     34.52 o
  -8  10   9      192.26      179.93     26.23 o
  -7  10   9      957.50      978.85     60.64 o
  -6  10   9      989.81      960.08     58.41 o
  -5  10   9       36.82       32.37     13.09 o
  -4  10   9      954.40      929.39     40.19 o
  -3  10   9        5.63        4.55      6.95 o
  -2  10   9      362.45      359.37     22.55 o
  -1  10   9      724.90      759.41     28.48 o
   0  10   9      187.31      198.77     15.77 o
   1  10   9      324.15      321.23     20.11 o
   2  10   9      166.23      160.63     15.89 o
   3  10   9       71.91       56.48     14.82 o
   4  10   9      402.34      511.06     36.41 o
 -11  11   9       18.84       -4.28     16.29 o
 -10  11   9       55.99       24.73     15.89 o
  -9  11   9      282.56      293.97     37.48 o
  -8  11   9      311.43      251.61     33.60 o
  -7  11   9     2576.20     2628.31    107.93 o
  -6  11   9      304.62      329.49     34.53 o
  -5  11   9       43.15       49.85     15.56 o
  -4  11   9      133.57      144.67     24.47 o
  -3  11   9      184.30      192.69     16.61 o
  -2  11   9     1255.47     1235.17     35.84 o
  -1  11   9      385.86      372.71     20.09 o
   0  11   9       14.92        8.25      7.29 o
   1  11   9       58.25       47.75      9.06 o
   2  11   9       57.97       77.48     15.75 o
   3  11   9       67.09       77.13     13.40 o
 -10  12   9      355.54      302.35     41.29 o
  -9  12   9        6.71       29.40     20.27 o
  -8  12   9       13.31        4.99     12.78 o
  -7  12   9       14.43       16.01     14.64 o
  -6  12   9      748.05      785.04     57.04 o
  -5  12   9       20.60       17.39     10.76 o
  -4  12   9      562.57      591.96     47.13 o
  -3  12   9       22.52       27.47     23.35 o
  -2  12   9       42.55       62.12      8.93 o
  -1  12   9      277.03      254.22     17.10 o
   0  12   9      342.13      317.12     22.87 o
   1  12   9       36.67       60.74     12.93 o
   2  12   9      561.03      619.36     38.24 o
   3  12   9      162.27      157.31     17.52 o
  -9  13   9        2.57      -16.77     16.77 o
  -8  13   9      222.87      232.38     34.61 o
  -7  13   9      440.60      432.81     44.17 o
  -6  13   9        0.01       -2.23     10.10 o
  -5  13   9      174.58      170.21     27.76 o
  -4  13   9       29.36       27.42     14.90 o
  -3  13   9      162.20      207.09     30.11 o
  -2  13   9       26.25       36.78     10.12 o
  -1  13   9       14.38       18.68      8.84 o
   0  13   9        8.71       16.76      7.55 o
   1  13   9        2.90        4.33      8.12 o
   2  13   9      103.90      123.42     19.21 o
  -8  14   9      188.71      216.22     34.25 o
  -7  14   9      164.80      165.19     29.97 o
  -6  14   9       34.39       14.63     15.90 o
  -5  14   9        5.23       17.16     14.07 o
  -4  14   9       76.80       53.50     16.87 o
  -3  14   9       34.75       40.17     16.37 o
  -2  14   9      168.37      132.08     24.39 o
  -1  14   9       52.88       60.72     12.61 o
   0  14   9       26.57       18.74      7.99 o
   1  14   9        0.61       19.53     28.74 o
   2  14   9       22.26       11.71      9.48 o
  -7  15   9      514.79      445.06     48.12 o
  -6  15   9       32.78       29.62     12.84 o
  -5  15   9       21.70       -0.67     12.76 o
  -4  15   9       73.76       38.99     16.89 o
  -3  15   9        2.07       -6.69     12.38 o
  -2  15   9      399.20      332.60     38.42 o
  -1  15   9      162.89      185.50     28.36 o
   1  15   9        4.92       11.88      9.88 o
  -5  16   9       72.90       27.94     12.91 o
  -4  16   9      284.10      281.50     36.67 o
  -3  16   9       94.27       61.37     19.90 o
  -2  16   9       53.76       22.91     11.64 o
 -14   0  10      114.66      130.97     27.35 o
 -13   0  10      104.04      113.36     25.59 o
 -12   0  10      264.35      247.30     24.64 o
 -11   0  10       73.67       45.10     11.52 o
 -10   0  10     1030.73      929.95     44.51 o
  -9   0  10     1909.54     1937.17     66.02 o
  -8   0  10       20.62       37.68      9.67 o
  -7   0  10      164.60       82.26     11.92 o
  -6   0  10       68.37       66.43     12.93 o
  -5   0  10     1036.20     1080.66     47.85 o
  -4   0  10    11358.01    12542.89    265.75 o
  -3   0  10      725.63      832.92     32.07 o
  -2   0  10      721.29      585.59     38.40 o
  -1   0  10       21.97       21.10      9.21 o
   0   0  10     4853.15     4869.22    141.58 o
   1   0  10      686.60      670.33     31.39 o
   2   0  10     4822.74     4469.42    133.05 o
   3   0  10      687.05      676.35     47.71 o
   4   0  10     1220.96     1172.25     49.54 o
   5   0  10     1201.92     1384.37     82.02 o
   6   0  10      225.61      235.03     36.76 o
 -14   1  10       34.08       38.52     13.27 o
 -13   1  10      489.21      532.99     51.48 o
 -12   1  10       23.68       41.42     13.43 o
 -11   1  10      949.14      841.57     27.43 o
 -10   1  10      200.53      240.44     15.51 o
  -9   1  10      170.94      172.69     12.51 o
  -8   1  10      712.59      638.89     23.73 o
  -7   1  10        6.51        4.61      4.42 o
  -6   1  10     1492.53     1618.05     42.35 o
  -5   1  10     2173.16     2099.63     40.58 o
  -4   1  10     3122.59     3360.99     54.29 o
  -3   1  10     1164.84     1085.81     25.33 o
  -2   1  10      528.56      583.64     22.15 o
  -1   1  10        0.02       12.21      7.80 o
   0   1  10     1157.86     1151.63     42.00 o
   1   1  10     2406.65     2290.68     43.42 o
   2   1  10     1250.64     1198.48     31.73 o
   3   1  10      555.81      544.30     22.21 o
   4   1  10       10.37       25.07      8.18 o
   5   1  10       70.44       94.75     16.82 o
   6   1  10      126.93      126.34     18.98 o
 -14   2  10       24.49       30.78     21.56 o
 -13   2  10      181.87      179.22     19.95 o
 -12   2  10      254.22      268.62     22.36 o
 -11   2  10        0.16       -2.02     17.09 o
 -10   2  10       90.71       86.27      8.74 o
  -9   2  10       96.55       91.72     11.52 o
  -8   2  10      766.86      794.45     22.90 o
  -7   2  10     1282.65     1244.20     32.72 o
  -6   2  10      476.70      475.45     17.98 o
  -5   2  10      230.44      222.51     12.12 o
  -4   2  10      156.84      170.93     10.24 o
  -3   2  10     1353.06     1504.39     43.65 o
  -2   2  10     4353.56     4385.18    199.18 o
  -1   2  10      285.42      282.70     19.46 o
   0   2  10       86.10       92.92     10.87 o
   1   2  10       69.12       76.22      9.44 o
   2   2  10      119.96      131.07     12.21 o
   3   2  10      525.71      477.16     20.84 o
   4   2  10       88.22      115.90     14.36 o
   5   2  10        3.67        5.19      8.41 o
   6   2  10      414.71      412.89     32.74 o
 -14   3  10       40.37       32.80     19.75 o
 -13   3  10       26.27       18.97      9.52 o
 -12   3  10        0.12       -9.83      9.83 o
 -11   3  10      257.10      239.66     20.78 o
 -10   3  10      325.77      338.93     15.50 o
  -9   3  10       33.09       33.08      9.53 o
  -8   3  10      282.14      314.67     13.82 o
  -7   3  10      257.09      258.40     12.65 o
  -6   3  10      504.42      487.49     17.92 o
  -5   3  10      464.44      489.80     18.09 o
  -4   3  10       79.64      123.91     12.40 o
  -3   3  10      171.02      228.23     23.05 o
  -2   3  10      254.33      284.93     19.33 o
  -1   3  10      172.34      152.12      9.65 o
   0   3  10      629.34      623.39     14.61 o
   1   3  10     1462.96     1462.53     38.50 o
   2   3  10      336.10      325.54     16.42 o
   3   3  10       80.65       79.69     11.02 o
   4   3  10       91.22       76.76     11.60 o
   5   3  10      254.46      299.86     22.25 o
   6   3  10      195.04      262.01     27.28 o
 -14   4  10       56.38      100.76     16.94 o
 -13   4  10       50.06       36.55     10.54 o
 -12   4  10        2.16        2.02     17.05 o
 -11   4  10      448.76      440.73     28.88 o
 -10   4  10      442.97      380.76     25.54 o
  -9   4  10      463.43      488.28     16.31 o
  -8   4  10        2.42        2.39      2.56 o
  -7   4  10      215.28      182.73      8.99 o
  -6   4  10      295.65      295.06     13.89 o
  -5   4  10       13.65       10.01      6.26 o
  -4   4  10     3448.49     3647.59    120.09 o
  -3   4  10       77.50       60.18     21.64 o
  -2   4  10      259.76      206.00     11.63 o
  -1   4  10        4.88        3.54      3.14 o
   0   4  10     2660.17     2592.04     50.91 o
   1   4  10      244.44      237.78     14.99 o
   2   4  10      824.22      815.32     37.90 o
   3   4  10       33.59       47.88      9.10 o
   4   4  10     1022.19     1006.89     38.82 o
   5   4  10      608.51      598.26     31.50 o
   6   4  10      131.58      133.29     27.85 o
 -14   5  10       69.92      114.27     18.76 o
 -13   5  10      112.07      182.68     21.47 o
 -12   5  10       23.18       18.86      9.70 o
 -11   5  10     2033.33     1941.99     63.69 o
 -10   5  10        4.70       18.26     14.98 o
  -9   5  10        0.23       -8.35      8.35 o
  -8   5  10      550.56      506.71     19.33 o
  -7   5  10      221.05      235.31     12.82 o
  -6   5  10     1622.00     1590.33     39.89 o
  -5   5  10      121.34       84.43      9.95 o
  -4   5  10      114.77      172.71     16.46 o
  -3   5  10     1487.37     1367.45     42.31 o
  -2   5  10        1.48        1.35      3.43 o
  -1   5  10       58.02       62.29     14.80 o
   0   5  10      367.85      398.59     25.37 o
   1   5  10      290.89      297.30     24.25 o
   2   5  10       21.78       13.61      7.17 o
   3   5  10      324.07      289.31     22.75 o
   4   5  10        0.83       13.39      7.83 o
   5   5  10       70.41       81.00     12.83 o
   6   5  10      234.65      255.64     37.13 o
 -14   6  10       28.38       23.30     18.02 o
 -13   6  10      115.05       74.37     20.42 o
 -12   6  10      321.92      303.89     26.25 o
 -11   6  10       22.79       26.34     14.09 o
 -10   6  10      507.30      436.15     38.47 o
  -9   6  10       97.42      102.95     18.93 o
  -8   6  10     2705.77     2691.48     97.73 o
  -7   6  10     2004.47     1980.79     44.47 o
  -6   6  10      201.76      231.13     11.38 o
  -5   6  10       84.20       81.04      9.54 o
  -4   6  10      838.21      878.47     35.49 o
  -3   6  10      883.75      880.20     33.60 o
  -2   6  10     7682.15     7491.08    295.94 o
  -1   6  10      674.05      687.13     61.47 o
   0   6  10       42.63       35.88     34.98 o
   1   6  10        1.40       -1.91      7.05 o
   2   6  10       23.17       10.08      7.96 o
   3   6  10     1204.65     1126.67     42.87 o
   4   6  10       18.25       13.37      9.31 o
   5   6  10        5.94        0.27      7.45 o
 -14   7  10       54.58       90.16     23.78 o
 -13   7  10      177.32      212.73     33.38 o
 -12   7  10       10.96       62.06     21.39 o
 -11   7  10        9.89       26.93     15.69 o
 -10   7  10        0.03       12.31     11.95 o
  -9   7  10       38.41        7.91      9.92 o
  -8   7  10     1125.87     1169.72     61.96 o
  -7   7  10      405.98      413.42     16.41 o
  -6   7  10       32.05       39.82      8.02 o
  -5   7  10       23.66       32.86      6.86 o
  -4   7  10      269.73      254.95     17.51 o
  -3   7  10      914.39      961.06     35.59 o
  -2   7  10      200.99      195.02     17.07 o
  -1   7  10        8.60       11.13      7.96 o
   0   7  10       83.86       64.48     11.50 o
   1   7  10       28.65       24.49      9.05 o
   2   7  10      169.04      166.40     40.18 o
   3   7  10        3.59       12.12      7.52 o
   4   7  10      213.80      214.21     22.37 o
 -13   8  10       29.83       41.54     20.90 o
 -12   8  10      312.59      354.11     41.08 o
 -11   8  10      865.98      760.73     57.48 o
 -10   8  10        0.06        2.07     12.47 o
  -9   8  10       57.41       70.37     17.40 o
  -8   8  10      403.06      409.13     37.36 o
  -7   8  10       10.30       15.63      8.93 o
  -6   8  10      486.68      495.70     20.99 o
  -5   8  10       33.65       36.45     17.25 o
  -4   8  10      193.00      185.68     19.65 o
  -3   8  10      351.98      347.15     21.77 o
  -2   8  10        0.41        8.98     11.64 o
  -1   8  10      119.28      132.05     15.75 o
   0   8  10      474.86      478.43     28.86 o
   1   8  10        1.05        7.08     15.26 o
   2   8  10      625.53      663.73     43.20 o
   3   8  10      306.18      300.54     21.36 o
   4   8  10      314.00      335.88     23.23 o
 -12   9  10       27.06       60.92     20.96 o
 -11   9  10      888.66      842.25     62.78 o
 -10   9  10        3.17       19.62     14.23 o
  -9   9  10      476.03      469.45     43.01 o
  -8   9  10      214.29      226.17     29.06 o
  -7   9  10      260.38      257.92     31.55 o
  -6   9  10     3042.19     2966.79    109.01 o
  -5   9  10      182.45      174.93     13.95 o
  -4   9  10      240.42      262.06     18.14 o
  -3   9  10       99.91       99.06     24.88 o
  -2   9  10       24.53       19.38      7.64 o
  -1   9  10      318.77      309.90     22.93 o
   0   9  10      154.95      159.41     17.81 o
   1   9  10      249.07      256.71     22.65 o
   2   9  10      376.43      351.64     37.91 o
   3   9  10       67.55       66.66     11.64 o
   4   9  10      121.64      134.53     35.48 o
 -12  10  10        0.40        0.54     15.06 o
 -11  10  10        6.48       -6.22     13.62 o
 -10  10  10      168.42      146.53     27.14 o
  -9  10  10        7.26       27.02     14.45 o
  -8  10  10      465.63      458.98     42.79 o
  -7  10  10        2.42       -1.19     13.05 o
  -6  10  10      276.51      290.78     32.65 o
  -5  10  10      112.07      138.47     22.81 o
  -4  10  10      770.86      807.93     32.86 o
  -3  10  10      368.80      373.95     23.32 o
  -2  10  10      719.78      696.40     33.49 o
  -1  10  10      390.79      356.66     24.89 o
   0  10  10      494.21      480.81     30.19 o
   1  10  10      408.22      389.26     28.03 o
   2  10  10       53.80       32.00     10.34 o
   3  10  10       88.23       52.77     13.81 o
 -11  11  10       76.33      108.00     28.13 o
 -10  11  10        4.09        2.61     15.55 o
  -9  11  10       32.92       17.43     14.74 o
  -8  11  10      183.67      165.33     26.72 o
  -7  11  10       20.57       10.31     12.27 o
  -6  11  10        2.66       -0.83     11.72 o
  -5  11  10      278.25      296.11     33.91 o
  -4  11  10      133.07      139.91     14.28 o
  -3  11  10      142.09      165.99     16.34 o
  -2  11  10      252.16      269.07     23.74 o
  -1  11  10      252.15      218.47     20.07 o
   0  11  10       79.15       74.60     13.17 o
   1  11  10      145.54      125.11     16.41 o
   2  11  10      289.53      327.03     41.15 o
   3  11  10        6.16      -12.16     21.48 o
 -10  12  10        0.02      -16.36     16.36 o
  -9  12  10      256.83      262.18     37.18 o
  -8  12  10      378.26      383.91     41.16 o
  -7  12  10        8.39       20.96     14.18 o
  -6  12  10        2.36       10.90     11.77 o
  -5  12  10       33.74       47.22     17.28 o
  -4  12  10       62.71       42.51     15.90 o
  -3  12  10       64.64       52.36     10.43 o
  -2  12  10        9.15        6.67      7.30 o
  -1  12  10       77.51       95.73     14.27 o
   0  12  10      158.90      141.05     17.62 o
   1  12  10        3.89       15.11     16.86 o
   2  12  10      282.49      299.31     40.34 o
  -9  13  10      164.95      159.67     31.14 o
  -8  13  10      231.80      224.69     34.64 o
  -7  13  10       14.37        6.10     12.08 o
  -6  13  10     1995.41     2038.35     97.79 o
  -5  13  10       40.81       28.34     16.02 o
  -4  13  10       11.98       14.55     12.44 o
  -3  13  10       10.05       -3.47     12.79 o
  -2  13  10      446.73      448.81     42.57 o
  -1  13  10        0.04       12.58      8.26 o
   0  13  10      231.84      208.48     32.01 o
   1  13  10      247.47      270.60     36.23 o
   2  13  10       63.54       86.64     21.28 o
  -8  14  10       52.85       93.23     26.23 o
  -7  14  10       83.21       67.82     21.00 o
  -6  14  10      209.74      266.29     36.69 o
  -5  14  10       21.51       36.20     18.86 o
  -4  14  10      139.29      125.41     25.15 o
  -3  14  10      435.62      463.11     45.11 o
  -2  14  10       28.54       26.04     12.83 o
  -1  14  10       84.53      110.38     23.24 o
   0  14  10      146.91      194.00     29.30 o
   1  14  10      534.65      517.57     49.92 o
  -6  15  10        1.45      -16.50     16.50 o
  -5  15  10       72.06       72.45     22.87 o
  -4  15  10      206.14      259.27     34.61 o
  -3  15  10       19.14       19.37     15.10 o
  -2  15  10        0.05       -7.41     12.52 o
  -1  15  10       34.02       68.67     19.81 o
  -4  16  10        0.97      -17.86     17.86 o
  -3  16  10      127.83       96.03     22.02 o
  -2  16  10        3.29        4.19     13.47 o
 -14   1  11       12.12       37.43     18.43 o
 -13   1  11       27.73       52.73     24.43 o
 -12   1  11      170.22      179.67     18.11 o
 -11   1  11       27.29       20.42      6.01 o
 -10   1  11        1.39       -1.25      4.88 o
  -9   1  11      559.90      527.76     22.46 o
  -8   1  11      281.51      292.82     16.37 o
  -7   1  11      174.62      173.54     10.20 o
  -6   1  11       86.28       74.36      8.28 o
  -5   1  11      595.76      574.86     20.10 o
  -4   1  11      124.01       78.67      9.23 o
  -3   1  11        0.26       25.98      9.76 o
  -2   1  11     1945.20     1757.46     73.73 o
  -1   1  11      277.14      315.13     22.36 o
   0   1  11      399.93      381.41     19.36 o
   1   1  11     1130.93     1145.67     30.71 o
   2   1  11       56.77       52.14      7.69 o
   3   1  11        2.53        7.89      6.94 o
   4   1  11       19.83       25.19      8.49 o
   5   1  11      139.50      170.43     23.62 o
 -14   2  11      143.71      160.13     33.68 o
 -13   2  11      201.52      191.69     27.24 o
 -12   2  11       30.12       32.16      9.43 o
 -11   2  11       33.14       45.31     10.53 o
 -10   2  11     1494.14     1361.90     33.85 o
  -9   2  11     2451.60     2314.72     45.37 o
  -8   2  11     3168.21     3146.28     54.32 o
  -7   2  11     2102.57     2016.59     41.47 o
  -6   2  11        0.42       -2.62      4.69 o
  -5   2  11      426.86      397.05     16.77 o
  -4   2  11     1212.66     1265.45     30.14 o
  -3   2  11     4440.36     4760.90     94.53 o
  -2   2  11     1239.89     1113.76     43.07 o
  -1   2  11     1831.03     1740.79    112.55 o
   0   2  11      204.54      216.46     14.48 o
   1   2  11     1452.14     1452.77     40.49 o
   2   2  11       10.33       24.03      6.52 o
   3   2  11      609.48      669.89     25.75 o
   4   2  11        4.98        9.90      8.34 o
   5   2  11        5.55        7.17      8.80 o
 -14   3  11       14.30       10.35      9.63 o
 -13   3  11        0.06       -1.94     22.48 o
 -12   3  11      179.79      191.01     19.78 o
 -11   3  11        0.91        4.77      7.79 o
 -10   3  11      924.29      891.86     25.96 o
  -9   3  11      311.30      304.73     18.02 o
  -8   3  11     1144.86     1110.09     32.63 o
  -7   3  11      198.95      158.36     11.03 o
  -6   3  11        0.85       -0.57      4.54 o
  -5   3  11     1914.07     1889.80     40.78 o
  -4   3  11       51.94       76.91     10.88 o
  -3   3  11       20.71       53.26     13.19 o
  -2   3  11     2497.83     2298.56     61.41 o
  -1   3  11      779.42      727.90     16.03 o
   0   3  11       27.75       22.03      6.86 o
   1   3  11        3.59       13.42      6.66 o
   2   3  11       10.18       -1.68      5.62 o
   3   3  11       71.41       86.64     12.08 o
   4   3  11       23.68       25.74     10.07 o
   5   3  11        1.51       17.41     10.25 o
   6   3  11       21.73       10.89     17.43 o
 -14   4  11       63.97       73.81     14.91 o
 -13   4  11      397.58      372.99     28.81 o
 -12   4  11       30.27       35.72     11.68 o
 -11   4  11      121.84      106.94     15.24 o
 -10   4  11      442.59      439.58     27.30 o
  -9   4  11     2894.42     2905.73     80.67 o
  -8   4  11      924.40      917.64     24.75 o
  -7   4  11      272.38      266.05     14.03 o
  -6   4  11      378.88      412.52     17.74 o
  -5   4  11      603.37      641.41     42.34 o
  -4   4  11     4597.51     4570.78    160.00 o
  -3   4  11      713.18      720.90     58.85 o
  -2   4  11      173.04      158.37     15.84 o
  -1   4  11      786.67      752.35     24.73 o
   0   4  11        2.62        1.91      5.00 o
   1   4  11     2706.67     2641.07     75.62 o
   2   4  11      294.18      293.60     20.00 o
   3   4  11       17.05       16.32      8.07 o
   4   4  11      329.35      285.06     21.67 o
   5   4  11       17.84       27.94      9.20 o
 -14   5  11      153.80      185.46     26.27 o
 -13   5  11        5.08       20.16     25.63 o
 -12   5  11        1.87        7.11      8.79 o
 -11   5  11       25.64       36.87     19.30 o
 -10   5  11      157.42      155.11     17.35 o
  -9   5  11      592.76      557.58     30.31 o
  -8   5  11      141.90      132.08      9.04 o
  -7   5  11      129.83      121.53      8.22 o
  -6   5  11      460.35      416.01     21.98 o
  -5   5  11      122.07      120.15     12.54 o
  -4   5  11      564.11      553.16     26.62 o
  -3   5  11       24.90       15.45      7.27 o
  -2   5  11       40.92       45.32      6.11 o
  -1   5  11      806.87      790.24     24.88 o
   0   5  11      735.06      708.45     35.95 o
   1   5  11      622.15      657.79     35.40 o
   2   5  11       13.67       19.28      7.85 o
   3   5  11        7.76       18.57      7.76 o
   4   5  11       47.83       40.13     10.15 o
   5   5  11        0.30      -17.43     17.43 o
 -14   6  11      213.59      269.50     35.08 o
 -13   6  11      282.03      273.70     25.78 o
 -12   6  11       92.38      107.25     18.35 o
 -11   6  11       70.02       41.33     25.82 o
 -10   6  11      758.11      624.16     46.42 o
  -9   6  11      191.98      191.06     25.80 o
  -8   6  11      210.48      215.51     27.01 o
  -7   6  11       89.39       97.85     10.18 o
  -6   6  11      240.17      277.00     16.98 o
  -5   6  11      177.81      185.68     15.07 o
  -4   6  11       88.38      103.45     12.53 o
  -3   6  11      609.15      574.39     38.69 o
  -2   6  11       17.36       11.53      7.53 o
  -1   6  11       65.69       76.87     12.55 o
   0   6  11      121.57      122.93     25.55 o
   1   6  11     1281.77     1266.32     50.42 o
   2   6  11       10.48        7.60      8.65 o
   3   6  11        0.05       -1.85      8.37 o
   4   6  11       47.05       40.12      9.02 o
   5   6  11      399.92      377.76     44.67 o
 -14   7  11       31.05        8.56     13.30 o
 -13   7  11       60.49      135.09     26.87 o
 -12   7  11        0.62       27.89     16.81 o
 -11   7  11      134.16      176.70     26.83 o
 -10   7  11      704.42      618.45     48.60 o
  -9   7  11      292.22      312.91     33.87 o
  -8   7  11     1619.69     1507.28     72.34 o
  -7   7  11       39.65       32.29      6.25 o
  -6   7  11      354.65      385.13     20.26 o
  -5   7  11       40.63       44.70     14.25 o
  -4   7  11      396.69      401.07     50.81 o
  -3   7  11      228.47      173.96     16.14 o
  -2   7  11        1.69        3.98      7.79 o
  -1   7  11     2150.54     2116.74     77.77 o
   0   7  11        0.04        2.83      8.27 o
   1   7  11      438.63      445.71     30.06 o
   2   7  11      260.11      200.69     17.22 o
   3   7  11        0.79        9.59     10.20 o
   4   7  11       45.90       79.62     12.97 o
 -13   8  11      262.19      285.37     38.04 o
 -12   8  11        7.42        9.81     14.44 o
 -11   8  11       13.74       18.60     12.91 o
 -10   8  11      114.96       82.31     20.56 o
  -9   8  11     1144.02     1081.36     63.80 o
  -8   8  11     1223.11     1212.45     67.29 o
  -7   8  11      838.99      822.10     53.17 o
  -6   8  11       13.40       23.29      6.84 o
  -5   8  11      423.47      430.30     22.98 o
  -4   8  11      731.28      771.37     27.51 o
  -3   8  11       39.70       39.66      9.10 o
  -2   8  11      645.77      590.62     32.61 o
  -1   8  11      460.56      427.39     27.71 o
   0   8  11      203.68      189.13     19.14 o
   1   8  11     1151.10     1157.69     58.42 o
   2   8  11       63.74       78.11     14.77 o
   3   8  11        7.42       -6.16      9.95 o
 -13   9  11        0.13       18.98     16.27 o
 -12   9  11       19.12       24.43     17.08 o
 -11   9  11      198.40      176.99     29.93 o
 -10   9  11        4.06      -12.91     13.41 o
  -9   9  11       97.46       68.66     17.64 o
  -8   9  11      663.57      675.08     51.26 o
  -7   9  11      479.27      460.55     41.33 o
  -6   9  11     1027.75     1101.70     62.89 o
  -5   9  11        9.33       18.61      7.17 o
  -4   9  11        0.04        9.31      6.81 o
  -3   9  11       34.89       18.45      8.06 o
  -2   9  11      206.09      184.81     18.66 o
  -1   9  11       28.92       33.74      9.42 o
   0   9  11      233.45      273.75     23.66 o
   1   9  11        5.37       18.96     10.77 o
   2   9  11        0.01       17.99     12.06 o
   3   9  11        4.02      -10.46     10.46 o
 -12  10  11       65.89       48.83     18.25 o
 -11  10  11       23.57       18.11     13.00 o
 -10  10  11        1.75        1.24     12.51 o
  -9  10  11      164.43      211.64     31.23 o
  -8  10  11       78.81       51.36     15.59 o
  -7  10  11        1.92       -6.79     10.84 o
  -6  10  11       49.69       56.31     17.44 o
  -5  10  11      298.03      280.51     32.83 o
  -4  10  11      472.45      479.87     26.25 o
  -3  10  11     1575.52     1559.81     81.51 o
  -2  10  11        3.54       11.56      8.11 o
  -1  10  11      288.29      286.27     23.16 o
   0  10  11        0.13       -0.15      9.39 o
   1  10  11      430.57      428.16     30.27 o
   2  10  11      224.20      215.49     22.46 o
   3  10  11      132.75      111.76     27.21 o
 -11  11  11      141.23      137.39     27.52 o
 -10  11  11       11.42       36.69     16.17 o
  -9  11  11      749.92      664.17     54.94 o
  -8  11  11      823.30      790.99     58.13 o
  -7  11  11       34.16       -9.46     14.52 o
  -6  11  11      184.34      182.37     28.96 o
  -5  11  11        2.62       20.97     12.67 o
  -4  11  11      569.08      603.02     39.67 o
  -3  11  11      333.15      353.97     24.27 o
  -2  11  11       93.44       99.18     14.18 o
  -1  11  11      681.59      693.44     36.95 o
   0  11  11       49.79       55.15     12.49 o
   1  11  11       29.82       16.35      8.79 o
   2  11  11      142.57      139.04     20.78 o
 -10  12  11       11.69       13.04     15.02 o
  -9  12  11        0.71      -21.13     21.13 o
  -8  12  11      161.87      176.76     30.43 o
  -7  12  11      408.32      430.91     44.16 o
  -6  12  11        8.16        1.36     10.65 o
  -5  12  11       13.86       47.69     20.03 o
  -4  12  11       84.36       94.34     22.12 o
  -3  12  11      268.33      317.79     38.99 o
  -2  12  11      563.33      592.39     33.30 o
  -1  12  11      248.64      270.33     23.94 o
   0  12  11      181.54      210.49     31.04 o
   1  12  11        6.21       14.56     13.97 o
   2  12  11     1084.59     1191.03     80.49 o
  -9  13  11      246.28      228.23     35.70 o
  -8  13  11      242.44      269.99     37.04 o
  -7  13  11        9.22        1.68     16.33 o
  -6  13  11       24.92       -4.61     15.57 o
  -5  13  11       12.81       13.90     14.36 o
  -4  13  11        0.01        8.26     14.51 o
  -3  13  11      110.17      116.28     24.14 o
  -2  13  11      179.72      185.72     28.63 o
  -1  13  11      440.91      462.32     38.29 o
   0  13  11      150.39      141.25     37.78 o
   1  13  11      226.62      234.82     35.60 o
  -8  14  11       43.23       17.17     15.62 o
  -7  14  11       52.30       43.77     17.79 o
  -6  14  11       15.49       -2.80     17.33 o
  -5  14  11      235.08      237.74     33.36 o
  -4  14  11       31.49       13.13     14.65 o
  -3  14  11      101.37       79.52     21.06 o
  -2  14  11       26.25       55.98     17.02 o
  -1  14  11       17.12       -3.06     14.66 o
   0  14  11       97.58       88.87     22.52 o
   1  14  11       42.33       37.68     19.79 o
  -6  15  11       38.62       47.32     18.36 o
  -5  15  11      313.16      336.94     41.76 o
  -4  15  11       19.95        0.19     14.53 o
  -3  15  11       13.58       -0.34     13.55 o
  -2  15  11       39.33       21.97     14.97 o
 -14   0  12       38.63       52.17     19.26 o
 -13   0  12      221.21      271.96     37.92 o
 -12   0  12        6.34       31.94     12.32 o
 -11   0  12       56.52       22.18      8.40 o
 -10   0  12     3183.05     3161.37     94.80 o
  -9   0  12     2857.41     2708.92     84.85 o
  -8   0  12       12.76       26.57      9.49 o
  -7   0  12      446.10      546.57     36.78 o
  -6   0  12      391.59      386.59     31.12 o
  -5   0  12      748.02      695.97     42.20 o
  -4   0  12      491.46      403.70     18.71 o
  -3   0  12      475.10      447.48     16.71 o
  -2   0  12      666.74      628.20     44.71 o
  -1   0  12     4014.82     3879.36    127.69 o
   0   0  12      118.90       95.21     18.81 o
   1   0  12      148.18      144.85     16.89 o
   2   0  12      534.79      536.67     32.12 o
   3   0  12       49.93       40.11     12.20 o
   4   0  12     1692.88     1762.81    113.20 o
 -14   1  12       32.20       18.03     20.41 o
 -13   1  12        7.91        8.78     14.16 o
 -12   1  12      994.93     1007.12     41.60 o
 -11   1  12      185.37      183.06     15.44 o
 -10   1  12        7.49        5.45      4.72 o
  -9   1  12      136.63      137.94     10.56 o
  -8   1  12      321.61      337.97     15.74 o
  -7   1  12     4048.09     3719.21     63.69 o
  -6   1  12      379.97      364.92     21.64 o
  -5   1  12      275.91      269.86     14.15 o
  -4   1  12      690.02      618.84     20.39 o
  -3   1  12       17.77       17.73      4.16 o
  -2   1  12      214.23      171.27     16.86 o
  -1   1  12      842.15      880.68     38.68 o
   0   1  12        5.30       -5.34      6.24 o
   1   1  12     1197.03     1185.80     38.84 o
   2   1  12       89.29      106.99     14.06 o
   3   1  12      368.20      352.89     24.20 o
   4   1  12      102.85      173.10     18.29 o
   5   1  12       93.63       91.75     24.39 o
 -14   2  12       27.52      -15.74     15.74 o
 -13   2  12       95.26       96.37     15.26 o
 -12   2  12       50.21       43.27     10.71 o
 -11   2  12       38.19       33.64      6.79 o
 -10   2  12      727.23      704.27     23.86 o
  -9   2  12       88.11       88.41      9.76 o
  -8   2  12      125.37       95.67      7.55 o
  -7   2  12        5.07        7.00      5.44 o
  -6   2  12        7.68        7.57      7.52 o
  -5   2  12       12.93       17.63      7.98 o
  -4   2  12      587.42      643.96     29.91 o
  -3   2  12      144.28      131.02     19.18 o
  -2   2  12      294.79      267.76     13.56 o
  -1   2  12     1683.32     1645.88     54.44 o
   0   2  12       43.72       39.42      7.50 o
   1   2  12       39.38       36.19      6.76 o
   2   2  12      225.62      202.91     14.26 o
   3   2  12       13.56       19.71      8.05 o
   4   2  12       14.69       31.12     11.30 o
   5   2  12       46.44       65.66     23.26 o
 -14   3  12       27.61       21.91     10.76 o
 -13   3  12       49.25       21.07     19.76 o
 -12   3  12       18.41       15.10     10.26 o
 -11   3  12       27.28       16.44      9.58 o
 -10   3  12        7.67       -4.17      4.17 o
  -9   3  12      834.04      814.75     24.77 o
  -8   3  12      542.61      516.18     16.61 o
  -7   3  12      285.65      258.95     17.32 o
  -6   3  12     1626.54     1529.34     43.16 o
  -5   3  12      430.97      483.79     25.14 o
  -4   3  12      109.01      119.62     20.01 o
  -3   3  12     1532.80     1448.41     59.68 o
  -2   3  12      599.98      691.02     33.05 o
  -1   3  12     1760.10     1714.42     49.30 o
   0   3  12      477.67      445.80     21.28 o
   1   3  12      117.92      126.10     13.82 o
   2   3  12        3.34        7.35      7.61 o
   3   3  12      338.03      330.59     22.75 o
   4   3  12      235.08      231.88     20.09 o
   5   3  12      441.48      365.58     45.94 o
 -14   4  12       40.78       61.44     16.72 o
 -13   4  12      189.95      205.48     30.72 o
 -12   4  12        2.37        9.53     12.63 o
 -11   4  12        6.11        0.74      8.01 o
 -10   4  12      418.92      398.35     25.72 o
  -9   4  12      608.32      547.48     19.39 o
  -8   4  12      383.85      361.74     16.79 o
  -7   4  12      804.05      855.34     26.35 o
  -6   4  12      251.50      255.81     27.55 o
  -5   4  12        5.07       24.48      8.17 o
  -4   4  12      263.11      292.61     20.37 o
  -3   4  12      106.48      100.00     13.68 o
  -2   4  12        0.55       12.98      9.52 o
  -1   4  12     1359.41     1251.60     34.42 o
   0   4  12       70.97       63.93      9.15 o
   1   4  12      104.96       90.38     11.12 o
   2   4  12      257.06      268.57     27.98 o
   3   4  12       71.73       70.97     11.58 o
   4   4  12      819.46      837.06     37.95 o
   5   4  12       22.65       53.19     20.19 o
 -15   5  12      130.73      185.08     29.84 o
 -14   5  12      161.80      155.87     19.74 o
 -13   5  12       12.58       13.99     11.20 o
 -12   5  12      818.09      837.20     42.08 o
 -11   5  12       81.45       93.00     15.96 o
 -10   5  12      274.73      223.56     20.33 o
  -9   5  12      120.78      129.28     32.15 o
  -8   5  12     1279.93     1317.23     47.00 o
  -7   5  12     8162.72     7992.81    154.54 o
  -6   5  12      291.63      295.61     19.28 o
  -5   5  12      588.06      575.82     28.13 o
  -4   5  12      858.30      724.21     61.52 o
  -3   5  12       24.72       40.34      9.83 o
  -2   5  12       35.93       40.39      6.95 o
  -1   5  12      470.34      446.12     19.62 o
   0   5  12       37.25       39.49     11.51 o
   1   5  12     1539.02     1597.92     59.30 o
   2   5  12        3.07        8.89      7.89 o
   3   5  12      150.77      187.18     17.84 o
   4   5  12       15.59        9.53      9.85 o
   5   5  12       12.19       40.23     18.81 o
 -15   6  12       11.46        5.43     14.36 o
 -14   6  12        0.72       20.31     15.18 o
 -13   6  12       21.36       42.86     14.00 o
 -12   6  12      224.11      251.68     24.47 o
 -11   6  12       61.11       33.26     20.47 o
 -10   6  12     1379.90     1322.09     69.42 o
  -9   6  12      285.72      254.93     28.83 o
  -8   6  12      252.02      244.18     34.85 o
  -7   6  12       10.20       11.08      6.04 o
  -6   6  12      118.70      110.22     14.32 o
  -5   6  12       26.57       22.14      8.40 o
  -4   6  12      920.42      961.98     45.86 o
  -3   6  12        5.17       14.80      4.14 o
  -2   6  12      662.58      660.13     21.16 o
  -1   6  12     2815.08     2687.45     74.73 o
   0   6  12       47.34       51.34     12.97 o
   1   6  12        4.64       13.32      9.68 o
   2   6  12      277.80      275.41     20.93 o
   3   6  12      174.23      195.28     18.56 o
   4   6  12       68.28       52.43     20.32 o
 -14   7  12      133.94      133.91     26.79 o
 -13   7  12       28.77       36.64     15.80 o
 -12   7  12       13.21        9.47     14.24 o
 -11   7  12      115.12       99.81     20.68 o
 -10   7  12      365.08      364.74     37.11 o
  -9   7  12      284.17      312.24     33.02 o
  -8   7  12      577.67      593.86     45.49 o
  -7   7  12       20.87       16.49      6.58 o
  -6   7  12      170.00      154.39     36.90 o
  -5   7  12      949.73     1101.37     69.37 o
  -4   7  12       18.33       29.30      7.90 o
  -3   7  12     2839.80     2691.99    133.91 o
  -2   7  12      479.14      460.67     47.58 o
  -1   7  12      510.82      503.98     46.05 o
   0   7  12       88.57       91.60     15.33 o
   1   7  12      291.73      317.00     30.39 o
   2   7  12       55.42       43.82     21.09 o
   3   7  12       13.43       14.95      8.34 o
   4   7  12       25.54       31.27     18.12 o
 -13   8  12      110.22      131.53     28.72 o
 -12   8  12        5.78        0.81     10.93 o
 -11   8  12        0.35       17.20     13.32 o
 -10   8  12      157.45      166.90     26.55 o
  -9   8  12       75.67       75.21     19.41 o
  -8   8  12      304.94      284.98     33.09 o
  -7   8  12      369.91      389.01     38.47 o
  -6   8  12       13.96       15.57      6.40 o
  -5   8  12     1805.19     1805.32    121.62 o
  -4   8  12     1665.08     1683.73     93.86 o
  -3   8  12       64.04       71.76     12.81 o
  -2   8  12      680.05      679.50     34.63 o
  -1   8  12      177.57      178.70     18.87 o
   0   8  12      516.03      477.30     50.81 o
   1   8  12     1234.97     1185.39    132.79 o
   2   8  12       35.24       20.79     11.33 o
   3   8  12      471.20      485.21     29.03 o
 -13   9  12      294.99      313.19     40.92 o
 -12   9  12      145.98      157.02     28.44 o
 -11   9  12      214.48      244.12     33.09 o
 -10   9  12      147.72      120.63     23.64 o
  -9   9  12        0.33       11.76     10.29 o
  -8   9  12     1541.46     1538.26     79.34 o
  -7   9  12     2323.27     2178.43     95.51 o
  -6   9  12       43.77       30.04     14.28 o
  -5   9  12      580.38      625.12     32.43 o
  -4   9  12        0.03       14.74      8.25 o
  -3   9  12      486.67      455.24     27.85 o
  -2   9  12      133.04      139.33     32.64 o
  -1   9  12      877.00      901.03     58.27 o
   0   9  12       65.39       54.98     12.34 o
   1   9  12      105.48      106.23     16.89 o
   2   9  12      254.04      290.67     22.03 o
 -12  10  12       96.53      105.26     25.35 o
 -11  10  12      560.01      544.14     52.31 o
 -10  10  12      138.39       87.05     22.66 o
  -9  10  12        0.23      -12.50     14.96 o
  -8  10  12      148.96      132.45     25.88 o
  -7  10  12        0.23      -16.97     16.97 o
  -6  10  12       69.19       33.80     16.26 o
  -5  10  12       51.39       55.05     11.06 o
  -4  10  12        7.10        2.38      7.21 o
  -3  10  12      186.34      222.96     16.91 o
  -2  10  12        5.57       17.12      8.55 o
  -1  10  12      172.64      192.15     20.44 o
   0  10  12      464.82      475.12     35.21 o
   1  10  12       34.20       28.01     11.03 o
   2  10  12       27.33       19.87     13.26 o
 -11  11  12       60.01       31.91     17.10 o
 -10  11  12      546.82      591.37     53.72 o
  -9  11  12      140.64      167.15     29.23 o
  -8  11  12        3.38       -0.76     12.74 o
  -7  11  12        4.41       10.51     11.94 o
  -6  11  12      318.02      348.56     38.64 o
  -5  11  12       28.41       33.90     15.25 o
  -4  11  12       32.11       21.25      8.21 o
  -3  11  12      131.80      130.49     27.29 o
  -2  11  12       61.92       58.66     11.51 o
  -1  11  12        7.96       18.88     10.77 o
   0  11  12      156.64      139.62     18.95 o
   1  11  12        0.00       -7.85     17.21 o
 -10  12  12       12.79       28.03     17.97 o
  -9  12  12       33.16        3.43     14.88 o
  -8  12  12        0.08        4.21     12.09 o
  -7  12  12       34.85       31.54     18.40 o
  -6  12  12       22.97       29.42     14.09 o
  -5  12  12      762.25      724.80     56.03 o
  -4  12  12      193.39      145.08     26.26 o
  -3  12  12       57.26       54.43     23.00 o
  -2  12  12      285.48      263.55     22.48 o
  -1  12  12      161.69      126.27     17.69 o
   0  12  12       41.58       44.59     13.31 o
   1  12  12      384.56      371.23     44.41 o
  -9  13  12      276.62      273.87     38.20 o
  -8  13  12      212.12      254.56     36.17 o
  -7  13  12      129.22      118.29     23.79 o
  -6  13  12       68.55       79.55     22.80 o
  -5  13  12      138.04      147.94     27.13 o
  -4  13  12      107.56       80.75     19.35 o
  -3  13  12      117.34      146.57     27.43 o
  -2  13  12        0.19       -1.52     11.57 o
  -1  13  12      424.55      431.70     30.94 o
   0  13  12       77.38       60.47     21.46 o
  -7  14  12        4.45        2.75     16.62 o
  -6  14  12        0.03      -25.56     25.56 o
  -5  14  12      126.15      137.07     26.49 o
  -4  14  12      254.11      241.90     35.47 o
  -3  14  12       47.76       33.95     16.51 o
  -2  14  12      365.74      357.22     40.13 o
  -1  14  12        4.23        7.94     10.68 o
   0  14  12       81.29      126.40     25.78 o
  -5  15  12       73.70       55.14     19.82 o
  -4  15  12       20.01       13.58     15.19 o
  -3  15  12      108.35      167.15     30.08 o
  -2  15  12      120.55      151.10     28.37 o
 -14   1  13        8.55        9.65     16.31 o
 -13   1  13        0.02        0.18     20.93 o
 -12   1  13       31.41       44.74     10.72 o
 -11   1  13      630.18      517.80     21.57 o
 -10   1  13       65.06       43.95     11.02 o
  -9   1  13      118.49      137.65     11.24 o
  -8   1  13        4.38       15.75      5.95 o
  -7   1  13     2002.09     1879.00     42.50 o
  -6   1  13      445.08      487.33     25.33 o
  -5   1  13     1057.90     1125.74     30.33 o
  -4   1  13      723.66      652.83     28.71 o
  -3   1  13     1630.51     1471.18     42.45 o
  -2   1  13     1671.27     1968.10     61.03 o
  -1   1  13       18.99       39.95     10.99 o
   0   1  13       86.49       92.51     11.66 o
   1   1  13      111.16      120.81     11.66 o
   2   1  13      785.52      790.20     29.03 o
   3   1  13       95.81       78.68     13.58 o
   4   1  13       45.90       34.84     10.48 o
 -14   2  13        2.55       -9.55     18.53 o
 -13   2  13       23.65       36.78     11.42 o
 -12   2  13      268.37      280.02     28.44 o
 -11   2  13     2977.42     2659.10     53.48 o
 -10   2  13     2067.33     2025.28     44.32 o
  -9   2  13     4764.44     4713.63     75.51 o
  -8   2  13     1332.25     1314.56     63.55 o
  -7   2  13      708.11      631.78     23.62 o
  -6   2  13      252.12      217.66     19.56 o
  -5   2  13        1.99        4.41      6.02 o
  -4   2  13        1.36       -2.30      7.07 o
  -3   2  13      735.07      672.26     33.24 o
  -2   2  13     5772.94     5539.05    115.44 o
  -1   2  13      903.30      909.70     41.65 o
   0   2  13     1082.00     1122.01     36.51 o
   1   2  13      877.02      814.28     27.99 o
   2   2  13      823.08      803.16     36.34 o
   3   2  13        5.91       22.58     10.06 o
   4   2  13      554.41      626.20     65.31 o
 -14   3  13      101.91      111.03     16.32 o
 -13   3  13        5.98       34.24     17.62 o
 -12   3  13      431.99      420.02     28.36 o
 -11   3  13      161.44      181.24     37.44 o
 -10   3  13      385.13      394.95     17.69 o
  -9   3  13       88.70       78.91      8.67 o
  -8   3  13      133.78      127.81     10.85 o
  -7   3  13       25.60       34.00      9.19 o
  -6   3  13      719.36      659.37     23.67 o
  -5   3  13      996.88     1087.84     46.60 o
  -4   3  13     1708.61     1558.64     50.33 o
  -3   3  13     1027.29     1034.46     41.59 o
  -2   3  13     1837.61     1782.88     57.97 o
  -1   3  13       12.18        6.99     10.20 o
   0   3  13      262.85      263.47     17.62 o
   1   3  13      626.44      594.57     41.98 o
   2   3  13      161.15      142.21     15.66 o
   3   3  13      134.56      112.03     14.38 o
   4   3  13      187.10      207.93     23.83 o
 -14   4  13        9.93        0.13     30.51 o
 -13   4  13      198.10      231.23     29.12 o
 -12   4  13      141.22      170.10     19.42 o
 -11   4  13      161.34      174.75     18.86 o
 -10   4  13      627.59      616.83     32.26 o
  -9   4  13      751.20      764.73     24.32 o
  -8   4  13     1106.31     1019.87     48.17 o
  -7   4  13      928.34      891.35     29.16 o
  -6   4  13      794.44      760.27     50.75 o
  -5   4  13       93.21       70.83     12.05 o
  -4   4  13       16.06       29.07      9.33 o
  -3   4  13     1382.35     1413.90     49.36 o
  -2   4  13      924.71      910.55     41.84 o
  -1   4  13      191.47      201.56     14.34 o
   0   4  13       39.62       45.52      8.19 o
   1   4  13        0.79        5.26      7.77 o
   2   4  13      767.40      792.58     35.42 o
   3   4  13      184.06      223.55     19.84 o
   4   4  13       33.37       48.94     21.22 o
 -15   5  13       82.27      112.10     24.50 o
 -14   5  13      125.93      126.76     28.76 o
 -13   5  13       66.62       95.71     16.51 o
 -12   5  13      216.79      218.29     26.82 o
 -11   5  13       37.85       17.29     13.76 o
 -10   5  13        1.23       10.46      9.65 o
  -9   5  13      473.23      478.74     28.61 o
  -8   5  13       44.71       26.89     10.55 o
  -7   5  13     1221.01     1208.44     77.82 o
  -6   5  13      707.05      733.39     48.82 o
  -5   5  13     1114.79     1098.14    106.40 o
  -4   5  13      159.47      141.43     15.04 o
  -3   5  13      943.21      900.17     39.09 o
  -2   5  13      176.61      202.94     13.40 o
  -1   5  13        6.90        7.55      6.00 o
   0   5  13      535.10      525.69     33.45 o
   1   5  13      610.28      662.31     38.82 o
   2   5  13      476.81      464.90     27.45 o
   3   5  13      194.19      211.53     19.62 o
   4   5  13      165.07      164.28     31.33 o
 -15   6  13       89.62       69.39     22.02 o
 -14   6  13       29.96       14.86     13.69 o
 -13   6  13       24.37       52.53     15.99 o
 -12   6  13        5.33       24.75     10.12 o
 -11   6  13        0.24       10.29     11.90 o
 -10   6  13        1.33      -12.90     12.90 o
  -9   6  13      830.94      731.57     50.31 o
  -8   6  13       11.52        8.68     13.93 o
  -7   6  13       60.77       57.53     10.00 o
  -6   6  13      154.57      133.52     14.56 o
  -5   6  13       15.42       20.30      9.58 o
  -4   6  13        2.01        9.57      7.47 o
  -3   6  13        8.65       15.72     12.02 o
  -2   6  13       82.82       71.17     14.77 o
  -1   6  13      250.16      232.94     22.25 o
   0   6  13      874.23      849.45     42.97 o
   1   6  13       60.90       78.44     20.08 o
   2   6  13      221.50      228.01     20.91 o
   3   6  13      134.88      111.26     18.09 o
   4   6  13      230.85      236.50     38.21 o
 -14   7  13        0.09       -5.53     17.12 o
 -13   7  13      145.02      154.40     28.65 o
 -12   7  13      284.47      249.64     33.21 o
 -11   7  13       12.39       15.30     14.96 o
 -10   7  13     2695.90     2559.20    104.43 o
  -9   7  13      132.19       99.01     20.27 o
  -8   7  13        1.19        8.50     11.90 o
  -7   7  13       22.59       25.99     17.41 o
  -6   7  13     1997.64     1957.18    102.16 o
  -5   7  13      252.63      277.18     20.68 o
  -4   7  13      345.71      301.30     22.25 o
  -3   7  13     1490.91     1539.34    119.66 o
  -2   7  13      342.29      329.34     32.12 o
  -1   7  13      152.23      145.60     30.44 o
   0   7  13      202.03      204.53     22.29 o
   1   7  13       13.02       18.16     10.35 o
   2   7  13        0.11       22.46     11.08 o
   3   7  13      527.47      497.38     51.39 o
 -13   8  13       14.10       31.26     17.21 o
 -12   8  13       71.30       60.64     19.82 o
 -11   8  13        0.36       -6.48     13.23 o
 -10   8  13       35.90       45.30     16.95 o
  -9   8  13      748.79      792.11     56.06 o
  -8   8  13        0.08       -4.05     11.15 o
  -7   8  13      112.82      118.45     21.41 o
  -6   8  13      390.73      395.76     23.55 o
  -5   8  13       15.99       21.33      7.14 o
  -4   8  13        8.48       16.83      8.62 o
  -3   8  13      969.19      899.84     49.32 o
  -2   8  13      229.85      221.01     21.17 o
  -1   8  13        3.42        5.43      8.77 o
   0   8  13       47.51       57.09     13.54 o
   1   8  13       12.84       23.87     11.16 o
   2   8  13      234.93      228.82     20.57 o
   3   8  13        0.50       22.28     16.95 o
 -13   9  13       20.64       34.53     21.36 o
 -12   9  13      110.43      171.70     29.30 o
 -11   9  13      340.15      329.56     38.26 o
 -10   9  13       15.44       30.03     14.28 o
  -9   9  13       91.91       60.56     17.49 o
  -8   9  13        0.76       -0.20     12.17 o
  -7   9  13       66.14       66.50     19.29 o
  -6   9  13       99.39       88.58     20.87 o
  -5   9  13      119.95      121.32     18.09 o
  -4   9  13      639.55      580.64     59.67 o
  -3   9  13        0.41       21.53     13.22 o
  -2   9  13       13.64       27.30     10.28 o
  -1   9  13       65.09       88.44     16.22 o
   0   9  13      221.15      223.18     23.89 o
   1   9  13      235.05      235.76     25.89 o
   2   9  13        5.81      -10.30     14.64 o
 -12  10  13       75.03       99.33     24.80 o
 -11  10  13      169.61      227.78     33.73 o
 -10  10  13      350.23      308.14     39.06 o
  -9  10  13       77.15      117.89     25.42 o
  -8  10  13      118.61      118.60     23.74 o
  -7  10  13       10.77       20.77     15.25 o
  -6  10  13       22.17       25.16     14.15 o
  -5  10  13       96.80      105.58     13.80 o
  -4  10  13        5.49        7.10      9.00 o
  -3  10  13      645.17      620.15     34.67 o
  -2  10  13      720.52      713.27     91.16 o
  -1  10  13      379.41      350.11     27.84 o
   0  10  13      191.63      230.56     24.04 o
   1  10  13      123.21      130.26     19.33 o
 -11  11  13       56.06       24.96     18.39 o
 -10  11  13     1114.58     1174.59     77.50 o
  -9  11  13      170.36      156.73     27.74 o
  -8  11  13       61.70       82.11     21.13 o
  -7  11  13        3.84       10.90     13.78 o
  -6  11  13     1118.48     1187.85     72.79 o
  -5  11  13        3.50       -3.79     10.44 o
  -4  11  13       15.03        8.42     10.73 o
  -3  11  13     1015.35     1056.90     52.80 o
  -2  11  13       61.71       72.59     22.73 o
  -1  11  13      221.10      190.62     64.15 o
   0  11  13      226.02      259.28     25.72 o
   1  11  13        0.52        2.04     14.12 o
 -10  12  13       22.94       15.63     13.68 o
  -9  12  13      233.33      292.60     40.22 o
  -8  12  13      272.10      209.65     31.79 o
  -7  12  13       31.10       68.44     21.26 o
  -6  12  13      206.97      182.67     31.91 o
  -5  12  13      664.71      611.01     51.53 o
  -4  12  13        1.21       16.35     13.01 o
  -3  12  13        5.14        5.99     13.48 o
  -2  12  13        0.17       -5.03      9.25 o
  -1  12  13        1.58       11.33      9.20 o
   0  12  13      240.58      194.49     22.73 o
  -8  13  13       46.23       54.84     22.20 o
  -7  13  13       69.91       67.77     19.17 o
  -6  13  13      418.38      388.06     43.29 o
  -5  13  13      688.45      637.40     55.95 o
  -4  13  13        7.24        2.81     15.11 o
  -3  13  13      210.52      195.95     30.70 o
  -2  13  13        1.37       11.16     12.59 o
  -1  13  13        1.57       11.06      9.80 o
   0  13  13       10.70       23.92     19.05 o
  -6  14  13        1.71       10.32     13.52 o
  -5  14  13        3.27        8.80     14.63 o
  -4  14  13        0.07        3.26     14.50 o
  -3  14  13      120.63       94.97     23.31 o
  -2  14  13       99.28       62.86     21.23 o
 -14   0  14     1336.45     1669.67     96.58 o
 -13   0  14      194.40      220.99     35.16 o
 -12   0  14      228.95      257.02     25.55 o
 -11   0  14       95.32       64.91     13.96 o
 -10   0  14      629.61      562.44     36.20 o
  -9   0  14     6306.72     6139.95    156.37 o
  -8   0  14     2388.62     2308.81     86.69 o
  -7   0  14     3095.14     2905.51    100.69 o
  -6   0  14        0.65       11.69      7.87 o
  -5   0  14      143.88      163.06     13.76 o
  -4   0  14     3304.18     3259.71     64.75 o
  -3   0  14     1915.95     2064.17     90.18 o
  -2   0  14      252.42      288.51     34.82 o
  -1   0  14        0.97        4.49     12.31 o
   0   0  14      626.50      531.94     38.15 o
   1   0  14      228.43      196.47     20.77 o
   2   0  14      437.99      434.42     31.49 o
   3   0  14       92.22       81.13     16.36 o
 -14   1  14        0.69       23.58     15.54 o
 -13   1  14       30.31       52.98     27.44 o
 -12   1  14       17.22       31.39     17.08 o
 -11   1  14      136.61      116.84     10.87 o
 -10   1  14        8.98        3.00      5.41 o
  -9   1  14     1175.50     1094.50     31.77 o
  -8   1  14     2955.16     2769.36     55.97 o
  -7   1  14     2211.43     2257.72     67.48 o
  -6   1  14     1346.67     1365.92     35.58 o
  -5   1  14        0.27        4.71      5.17 o
  -4   1  14       47.28       37.88      8.41 o
  -3   1  14      512.09      468.94     29.08 o
  -2   1  14     3919.12     3999.54    121.19 o
  -1   1  14      385.42      369.18     27.30 o
   0   1  14        7.28        6.98      5.81 o
   1   1  14      437.12      438.87     21.07 o
   2   1  14      277.01      301.73     18.79 o
   3   1  14      117.45      114.94     12.78 o
 -14   2  14        4.45       10.50     17.29 o
 -13   2  14       17.11       -4.61      9.05 o
 -12   2  14      303.11      275.75     59.91 o
 -11   2  14      688.61      625.00     35.38 o
 -10   2  14       13.87       12.39      5.87 o
  -9   2  14      934.95      897.02     28.26 o
  -8   2  14      155.15      140.91     12.35 o
  -7   2  14       43.14       46.48      9.95 o
  -6   2  14      251.56      238.25     14.55 o
  -5   2  14       41.71       52.41     11.06 o
  -4   2  14      173.88      150.87     16.37 o
  -3   2  14      542.61      549.90     31.46 o
  -2   2  14      295.71      277.34     23.57 o
  -1   2  14      143.65      128.68     12.46 o
   0   2  14       61.45       55.92     10.43 o
   1   2  14      709.47      768.28     28.33 o
   2   2  14      381.60      428.06     22.43 o
   3   2  14        8.53       -4.61     11.43 o
 -14   3  14       17.23       79.17     15.71 o
 -13   3  14       13.63       20.94      9.54 o
 -12   3  14        2.71        2.32     17.31 o
 -11   3  14     2226.45     2104.14     64.21 o
 -10   3  14      406.87      354.65     17.39 o
  -9   3  14      454.12      465.61     17.73 o
  -8   3  14      658.55      629.26     24.09 o
  -7   3  14     1015.74     1040.10     31.51 o
  -6   3  14      577.98      535.27     40.73 o
  -5   3  14      142.95      147.46     15.86 o
  -4   3  14      594.76      550.10     30.72 o
  -3   3  14        2.45       -0.93      8.61 o
  -2   3  14     1839.27     1812.82     60.88 o
  -1   3  14        8.75        5.29      6.61 o
   0   3  14      230.93      232.19     20.10 o
   1   3  14      381.81      384.71     20.16 o
   2   3  14       95.67      116.00     17.27 o
   3   3  14       23.97       27.34     11.38 o
 -14   4  14      298.35      359.09     29.35 o
 -13   4  14        1.27        1.97     21.64 o
 -12   4  14       61.18       55.94     12.67 o
 -11   4  14      268.72      260.75     22.94 o
 -10   4  14      411.24      363.40     25.17 o
  -9   4  14     1625.15     1590.19     32.61 o
  -8   4  14       41.23       44.14     12.31 o
  -7   4  14      428.25      410.95     24.42 o
  -6   4  14        0.21       -8.30      8.30 o
  -5   4  14      497.95      500.67     28.61 o
  -4   4  14     1437.95     1359.38     69.85 o
  -3   4  14      820.74      807.65     44.06 o
  -2   4  14      295.29      269.95     16.49 o
  -1   4  14        1.03       -2.66      8.67 o
   0   4  14      720.31      668.15     35.63 o
   1   4  14        0.02       -8.40      8.40 o
   2   4  14       22.27       19.31      9.12 o
   3   4  14      109.26      124.02     27.72 o
 -15   5  14      267.37      209.80     31.30 o
 -14   5  14       25.32       54.74     14.19 o
 -13   5  14       25.89       27.01     10.35 o
 -12   5  14       93.03       71.95     27.44 o
 -11   5  14      333.65      348.14     26.06 o
 -10   5  14      107.87      105.87     15.19 o
  -9   5  14      104.74      102.22     10.21 o
  -8   5  14     1977.51     1840.54    194.65 o
  -7   5  14       84.84       78.99     12.18 o
  -6   5  14        0.29        3.15      8.97 o
  -5   5  14      106.75      115.37     14.20 o
  -4   5  14       19.21       31.07      9.86 o
  -3   5  14      836.11      751.20     32.24 o
  -2   5  14     2918.53     2741.44     78.47 o
  -1   5  14      208.50      243.28     22.87 o
   0   5  14      114.25      144.25     19.03 o
   1   5  14        4.76       -8.69      8.69 o
   2   5  14      516.87      612.05     32.61 o
   3   5  14       26.72       40.54     19.28 o
 -15   6  14      128.94      196.71     32.16 o
 -14   6  14       17.40       31.00     20.05 o
 -13   6  14       13.04        1.14      9.12 o
 -12   6  14      822.33      734.54     54.82 o
 -11   6  14     1094.31     1009.83     62.24 o
 -10   6  14       20.04       37.29     16.36 o
  -9   6  14     1407.52     1348.14     71.80 o
  -8   6  14      101.89       89.61     17.00 o
  -7   6  14       38.52       27.95      8.78 o
  -6   6  14      430.37      434.47     26.17 o
  -5   6  14       16.26        0.44      7.62 o
  -4   6  14      241.46      220.24     20.11 o
  -3   6  14     1990.66     1874.34     89.60 o
  -2   6  14      754.23      729.79     38.31 o
  -1   6  14      150.32      144.04     24.98 o
   0   6  14      106.49       87.53     15.76 o
   1   6  14      817.14      805.30     45.08 o
   2   6  14      518.42      595.72     32.52 o
   3   6  14       79.29       20.14     15.51 o
 -14   7  14       12.54       34.38     16.34 o
 -13   7  14        0.02        6.39     11.55 o
 -12   7  14       12.48       82.82     20.10 o
 -11   7  14     1228.25     1270.03     72.85 o
 -10   7  14       45.77       54.53     17.13 o
  -9   7  14        4.12       -3.49     12.85 o
  -8   7  14        3.36       15.86     13.29 o
  -7   7  14      111.61       98.74     12.59 o
  -6   7  14       24.75       20.66      8.52 o
  -5   7  14        6.73       10.96      8.61 o
  -4   7  14      524.41      515.83     47.95 o
  -3   7  14       21.75       42.67     12.51 o
  -2   7  14      277.31      248.57     23.41 o
  -1   7  14      391.05      349.64     37.71 o
   0   7  14       74.12       97.81     29.59 o
   1   7  14      150.50      141.09     20.88 o
   2   7  14       80.33       78.28     25.12 o
   3   7  14      118.62      118.24     28.24 o
 -13   8  14      199.91      211.36     33.76 o
 -12   8  14       26.42       18.04     12.12 o
 -11   8  14      288.19      354.16     39.94 o
 -10   8  14        3.24        8.23     13.88 o
  -9   8  14       86.01       87.42     21.09 o
  -8   8  14      698.04      681.90     52.06 o
  -7   8  14      500.17      550.99     46.61 o
  -6   8  14      219.29      226.62     22.97 o
  -5   8  14      401.09      392.28     27.38 o
  -4   8  14        5.78       -6.74     10.56 o
  -3   8  14        0.09        4.78     14.58 o
  -2   8  14      118.87      113.80     16.79 o
  -1   8  14        1.12       11.14      8.78 o
   0   8  14      669.11      641.17     39.68 o
   1   8  14      192.24      187.29     23.00 o
   2   8  14      113.50      122.47     27.78 o
 -13   9  14       94.25      115.36     27.51 o
 -12   9  14        4.10       -9.74     14.13 o
 -11   9  14        3.18      -17.70     17.70 o
 -10   9  14      518.84      565.41     49.75 o
  -9   9  14       20.62       41.93     17.90 o
  -8   9  14      559.66      489.81     45.14 o
  -7   9  14      463.71      499.94     45.20 o
  -6   9  14      701.58      738.35    128.21 o
  -5   9  14      218.79      250.93     21.32 o
  -4   9  14        5.30       33.34     13.86 o
  -3   9  14       40.33       64.75     14.95 o
  -2   9  14      932.73     1020.75     65.37 o
  -1   9  14        4.83       12.01     11.12 o
   0   9  14      972.00     1063.75     53.96 o
   1   9  14      164.98      152.81     21.72 o
 -12  10  14      188.40      169.49     30.56 o
 -11  10  14        3.20        7.89     14.28 o
 -10  10  14        0.06       -3.33     16.75 o
  -9  10  14        5.90       -0.20     12.73 o
  -8  10  14       72.76       77.82     22.23 o
  -7  10  14       65.54      102.91     22.24 o
  -6  10  14       32.34       31.85     14.79 o
  -5  10  14      334.31      305.43     23.63 o
  -4  10  14       26.22       40.66      9.46 o
  -3  10  14      249.52      217.01     21.12 o
  -2  10  14       17.15       13.97     10.10 o
  -1  10  14        7.26        7.71      9.64 o
   0  10  14       34.10       58.86     14.70 o
   1  10  14       85.75       70.73     21.33 o
 -11  11  14       15.93       13.18     14.58 o
 -10  11  14      446.00      465.23     48.60 o
  -9  11  14        5.38      -13.70     18.40 o
  -8  11  14       36.32       34.07     15.52 o
  -7  11  14      136.82      133.53     27.05 o
  -6  11  14        9.15       24.83     16.32 o
  -5  11  14      105.64       76.73     20.34 o
  -4  11  14      201.37      150.32     27.54 o
  -3  11  14        0.82       -3.77      8.21 o
  -2  11  14      250.76      232.09     24.78 o
  -1  11  14       11.64      -10.61     10.61 o
   0  11  14      197.11      190.26     23.08 o
  -9  12  14      155.15      137.91     28.70 o
  -8  12  14       78.17       98.32     24.74 o
  -7  12  14      471.41      417.86     45.05 o
  -6  12  14      204.75      198.05     33.22 o
  -5  12  14       19.09       19.19     14.30 o
  -4  12  14        4.60      -11.54     16.39 o
  -3  12  14       21.45       39.01     17.81 o
  -2  12  14        4.18       -4.02      8.28 o
  -1  12  14        0.01        2.68     16.67 o
  -8  13  14      341.70      374.62     44.71 o
  -7  13  14      108.12       81.58     22.90 o
  -6  13  14       35.84       67.10     23.12 o
  -5  13  14      374.98      365.01     42.39 o
  -4  13  14        5.21      -13.57     13.57 o
  -3  13  14       26.70       21.91     13.78 o
  -2  13  14       70.98      146.50     30.24 o
  -1  13  14        0.04       15.24     15.93 o
 -14   1  15        7.37       37.38     23.30 o
 -13   1  15       66.75       94.21     14.66 o
 -12   1  15      369.39      338.50     24.97 o
 -11   1  15      362.31      365.10     18.73 o
 -10   1  15      150.13      152.37     12.25 o
  -9   1  15      140.42      128.84     11.80 o
  -8   1  15      390.30      357.42     18.96 o
  -7   1  15     1019.11     1019.59     37.89 o
  -6   1  15      356.25      378.08     18.70 o
  -5   1  15        2.51       -5.17      5.17 o
  -4   1  15      158.90      215.98     20.87 o
  -3   1  15      709.15      674.51     36.47 o
  -2   1  15        0.09       12.52     10.67 o
  -1   1  15      185.07      164.14     14.90 o
   0   1  15      137.80      134.78     13.76 o
   1   1  15       45.65       28.58      7.35 o
   2   1  15      523.27      553.73     25.98 o
   3   1  15       59.39       53.57     17.93 o
 -14   2  15      265.33      395.60     47.51 o
 -13   2  15      207.50      215.04     21.08 o
 -12   2  15      119.58      129.43     16.42 o
 -11   2  15      306.78      361.19     18.66 o
 -10   2  15       17.93        8.20      5.75 o
  -9   2  15      930.23      874.66     29.46 o
  -8   2  15     1869.94     1833.04     53.90 o
  -7   2  15     2830.17     2748.58     56.24 o
  -6   2  15     1242.24     1143.77     37.61 o
  -5   2  15        0.25       -5.35     10.28 o
  -4   2  15     1705.74     1636.57     56.55 o
  -3   2  15      242.14      255.73     23.43 o
  -2   2  15        0.41        4.94      9.68 o
  -1   2  15      215.57      202.94     19.10 o
   0   2  15        2.69       14.14      6.36 o
   1   2  15      536.23      648.38     44.18 o
   2   2  15       80.96      111.25     13.09 o
 -14   3  15       83.58      103.59     30.82 o
 -13   3  15       20.35       37.26     11.86 o
 -12   3  15      157.52      145.29     17.71 o
 -11   3  15       26.66       23.72      9.74 o
 -10   3  15      330.13      317.02     16.94 o
  -9   3  15        1.00        1.92      5.96 o
  -8   3  15     2862.52     2773.33     57.50 o
  -7   3  15       96.53      154.95     13.10 o
  -6   3  15      508.39      549.53     30.45 o
  -5   3  15      773.97      743.67     36.20 o
  -4   3  15       12.28       10.01      9.50 o
  -3   3  15       81.47       81.92     14.80 o
  -2   3  15       42.94       52.45      9.07 o
  -1   3  15      398.74      353.00     28.46 o
   0   3  15      211.69      183.99     15.91 o
   1   3  15      200.23      185.83     18.04 o
   2   3  15     1216.40     1310.62     55.27 o
 -14   4  15      480.90      539.81     35.61 o
 -13   4  15        6.05       17.24     11.72 o
 -12   4  15        3.88       -9.82      9.82 o
 -11   4  15      275.92      261.69     40.39 o
 -10   4  15      579.76      563.35     32.12 o
  -9   4  15     1356.68     1303.81     36.83 o
  -8   4  15     1115.79     1105.28     29.99 o
  -7   4  15      842.86      894.08     81.34 o
  -6   4  15      169.96      134.66     16.58 o
  -5   4  15      539.76      563.63     31.47 o
  -4   4  15      197.63      262.65     22.65 o
  -3   4  15      774.05      707.01     37.89 o
  -2   4  15      309.23      248.60     16.66 o
  -1   4  15       46.17       61.04     13.86 o
   0   4  15       56.63       52.46     13.36 o
   1   4  15       23.64       31.69      9.60 o
   2   4  15        8.54       10.67     10.47 o
 -15   5  15      141.33      153.53     27.05 o
 -14   5  15       48.28       59.85     25.57 o
 -13   5  15      149.32      168.70     45.30 o
 -12   5  15        2.24       -6.15     10.58 o
 -11   5  15        1.90        5.18      9.34 o
 -10   5  15       16.18       23.75      8.55 o
  -9   5  15        0.65       -1.62      9.01 o
  -8   5  15      101.28      134.09     14.72 o
  -7   5  15     1643.09     1629.44    100.47 o
  -6   5  15      128.74      128.66     16.87 o
  -5   5  15      125.39      117.44     14.94 o
  -4   5  15     2181.21     2175.52     67.33 o
  -3   5  15      317.97      202.44     20.01 o
  -2   5  15      176.14      187.32     20.91 o
  -1   5  15        4.68        6.54      8.46 o
   0   5  15       96.12      103.87     18.55 o
   1   5  15       48.80       43.73     11.15 o
   2   5  15       88.73      161.71     33.58 o
 -15   6  15      222.36      185.77     30.13 o
 -14   6  15      185.82      182.18     30.20 o
 -13   6  15        0.08        2.51     10.37 o
 -12   6  15       63.99       33.65     14.82 o
 -11   6  15      356.65      329.94     35.75 o
 -10   6  15     1235.38     1261.85     70.24 o
  -9   6  15      119.75      116.34     22.21 o
  -8   6  15      204.97      245.18     19.28 o
  -7   6  15        2.08        1.88      6.41 o
  -6   6  15      145.33      118.63     23.53 o
  -5   6  15      787.03      838.08     39.43 o
  -4   6  15      150.13      164.45     19.39 o
  -3   6  15      221.85      224.19     47.41 o
  -2   6  15       23.56       26.98     17.13 o
  -1   6  15      284.13      310.49     27.91 o
   0   6  15      534.54      583.01     38.57 o
   1   6  15       58.60       36.48     14.83 o
   2   6  15        6.56       14.53     16.00 o
 -14   7  15        1.29        4.35     14.37 o
 -13   7  15       16.75       -1.91     12.46 o
 -12   7  15       64.64       21.36     14.36 o
 -11   7  15      187.77      157.83     27.04 o
 -10   7  15      131.98      161.17     27.30 o
  -9   7  15      137.38      106.21     23.05 o
  -8   7  15     1077.55     1050.89     64.57 o
  -7   7  15        2.90        9.84      6.83 o
  -6   7  15        0.26        2.61     11.10 o
  -5   7  15      190.81      150.62     17.76 o
  -4   7  15      479.78      514.75     32.03 o
  -3   7  15      246.53      259.51     23.87 o
  -2   7  15      173.79      220.41     23.01 o
  -1   7  15       37.72       14.53      9.00 o
   0   7  15      175.21      145.85     20.00 o
   1   7  15      787.93      868.44     49.43 o
 -13   8  15        0.85      -12.49     13.34 o
 -12   8  15        4.15       32.47     16.36 o
 -11   8  15      293.45      302.17     35.91 o
 -10   8  15      258.27      219.87     32.24 o
  -9   8  15      617.86      613.65     51.05 o
  -8   8  15       83.62       65.30     19.65 o
  -7   8  15      624.62      574.68     48.67 o
  -6   8  15       71.60       71.86     10.91 o
  -5   8  15        0.53        4.85      8.32 o
  -4   8  15      359.05      359.73     35.41 o
  -3   8  15      464.98      437.26     46.75 o
  -2   8  15       78.11       83.78     15.64 o
  -1   8  15       15.01       19.80     22.82 o
   0   8  15        2.12       12.54     12.84 o
   1   8  15        0.48       19.17     14.72 o
 -12   9  15      215.44      210.52     34.18 o
 -11   9  15      222.11      213.51     32.88 o
 -10   9  15       31.96       45.01     18.73 o
  -9   9  15       16.94       16.62     15.25 o
  -8   9  15       14.02        4.49     12.25 o
  -7   9  15       84.35       96.15     22.63 o
  -6   9  15      233.66      206.57     19.86 o
  -5   9  15       31.42       44.92     11.23 o
  -4   9  15      648.82      649.20     53.10 o
  -3   9  15      168.54      148.73     18.96 o
  -2   9  15      214.86      159.54     20.52 o
  -1   9  15        6.22        9.04     10.63 o
   0   9  15        3.70        5.03     10.81 o
   1   9  15        1.93       72.21     26.13 o
 -11  10  15       81.10       72.75     20.55 o
 -10  10  15     1068.20     1103.66     73.55 o
  -9  10  15      311.95      396.62     43.40 o
  -8  10  15       84.37       86.14     21.94 o
  -7  10  15      615.79      610.64     53.66 o
  -6  10  15      511.88      458.47     45.57 o
  -5  10  15      301.53      310.97     24.70 o
  -4  10  15        9.70       34.26     11.88 o
  -3  10  15      575.78      549.01     35.17 o
  -2  10  15        8.54        6.06     11.87 o
  -1  10  15      372.13      360.96     30.91 o
   0  10  15      772.39      797.67     65.10 o
 -10  11  15       56.31       30.23     16.18 o
  -9  11  15       46.85       47.07     18.45 o
  -8  11  15        3.37       11.70     13.18 o
  -7  11  15      313.21      340.27     40.76 o
  -6  11  15       57.77       86.30     23.31 o
  -5  11  15       12.61       10.04     18.59 o
  -4  11  15      535.67      594.79     53.67 o
  -3  11  15      284.53      285.26     39.97 o
  -2  11  15      390.22      376.83     30.29 o
  -1  11  15       54.80       28.89     14.76 o
  -9  12  15        5.94      -15.69     16.42 o
  -8  12  15      151.27      138.26     26.97 o
  -7  12  15       11.31       -5.46     14.99 o
  -6  12  15       62.41       27.27     14.51 o
  -5  12  15      320.51      284.53     38.62 o
  -4  12  15       29.99       42.93     18.44 o
  -3  12  15      106.52       99.85     26.13 o
  -2  12  15       65.29       52.50     15.87 o
  -1  12  15      325.44      297.89     28.15 o
  -6  13  15        2.97      -10.44     18.13 o
  -5  13  15       11.14       14.01     17.11 o
 -14   0  16      132.63      156.87     31.10 o
 -13   0  16      667.66      634.25     55.94 o
 -12   0  16        4.15        4.52      7.61 o
 -11   0  16      803.89      797.61     40.58 o
 -10   0  16      370.05      369.31     24.02 o
  -9   0  16      562.59      568.07     30.41 o
  -8   0  16      841.68      797.78     35.19 o
  -7   0  16      847.55      888.92     35.83 o
  -6   0  16     3374.42     3317.72     84.48 o
  -5   0  16      147.02      114.21     24.22 o
  -4   0  16     2309.92     2242.45     99.52 o
  -3   0  16     3118.38     2795.08    115.37 o
  -2   0  16      258.01      272.04     36.03 o
  -1   0  16     1330.48     1389.09    102.26 o
   0   0  16       60.26       74.50     14.73 o
   1   0  16       16.79        0.61     15.25 o
   2   0  16      121.28      134.68     24.86 o
 -14   1  16       48.53      100.90     29.08 o
 -13   1  16       20.87       29.41     24.35 o
 -12   1  16      157.52      178.55     18.53 o
 -11   1  16       79.04       81.93     14.40 o
 -10   1  16       28.34       34.18      8.89 o
  -9   1  16      178.45      193.41     15.16 o
  -8   1  16        3.86        7.97      6.55 o
  -7   1  16       17.34       34.91      7.34 o
  -6   1  16        0.57        4.78      4.45 o
  -5   1  16     2982.96     2973.70     80.90 o
  -4   1  16        1.97       24.61     11.61 o
  -3   1  16       41.46       36.49     12.81 o
  -2   1  16      218.66      277.12     25.93 o
  -1   1  16        0.10       10.06      7.56 o
   0   1  16      105.12       74.15      9.97 o
   1   1  16        1.15       -4.69      6.46 o
   2   1  16      230.98      226.15     23.61 o
 -14   2  16       32.58       58.66     23.35 o
 -13   2  16      121.69      154.09     25.62 o
 -12   2  16        1.69       11.18      9.67 o
 -11   2  16      111.15      100.90     10.51 o
 -10   2  16      344.52      329.91     22.23 o
  -9   2  16        1.06       13.30      5.74 o
  -8   2  16     1119.14     1055.67     33.88 o
  -7   2  16      820.96      819.99     29.00 o
  -6   2  16      796.49      824.45     38.90 o
  -5   2  16      109.17      154.23     19.04 o
  -4   2  16       28.60       21.59     10.13 o
  -3   2  16      349.41      399.97     29.41 o
  -2   2  16      142.07      154.38     20.33 o
  -1   2  16       97.42       82.80     12.69 o
   0   2  16       19.70       35.03      7.94 o
   1   2  16       31.30       28.30      7.55 o
   2   2  16       21.47       -8.37     16.62 o
 -14   3  16        6.89       16.47     11.06 o
 -13   3  16        0.38      -10.06     10.06 o
 -12   3  16      106.08      144.80     32.40 o
 -11   3  16        3.47       13.76      9.59 o
 -10   3  16      150.81      177.07     13.36 o
  -9   3  16      511.54      492.31     22.99 o
  -8   3  16       22.05       22.45      7.58 o
  -7   3  16       13.75        6.82      9.57 o
  -6   3  16       39.87       17.25     20.83 o
  -5   3  16      414.89      388.26     27.54 o
  -4   3  16      565.10      591.81     34.89 o
  -3   3  16       62.25       76.64     20.98 o
  -2   3  16        6.52        5.62      6.28 o
  -1   3  16       45.75       19.57      7.71 o
   0   3  16       17.37       18.66      9.36 o
   1   3  16        7.12        8.13      8.74 o
 -14   4  16       74.72       82.85     19.90 o
 -13   4  16      176.01      203.45     21.81 o
 -12   4  16       78.79       95.76     15.40 o
 -11   4  16      176.74      182.60     19.12 o
 -10   4  16      240.04      270.09     22.47 o
  -9   4  16      206.00      193.40     14.82 o
  -8   4  16       59.89       61.58     21.95 o
  -7   4  16      739.93      781.06     46.15 o
  -6   4  16      452.06      475.27     30.24 o
  -5   4  16      359.85      348.48     26.03 o
  -4   4  16      321.95      229.83     21.73 o
  -3   4  16      450.01      403.67     30.61 o
  -2   4  16        3.80       20.26     11.94 o
  -1   4  16      725.05      768.86     43.78 o
   0   4  16        9.50        1.78     10.48 o
   1   4  16       44.33       81.32     17.24 o
 -15   5  16      119.68      181.01     30.11 o
 -14   5  16       78.61      102.56     17.73 o
 -13   5  16        1.43       -1.13     11.77 o
 -12   5  16      411.37      409.20     72.32 o
 -11   5  16       27.97       22.90     10.62 o
 -10   5  16        6.53        7.23     13.56 o
  -9   5  16       58.48       58.71     10.72 o
  -8   5  16     1050.02      951.34     40.92 o
  -7   5  16      382.68      342.54     24.88 o
  -6   5  16      279.80      279.08     30.79 o
  -5   5  16       97.30      131.78     20.69 o
  -4   5  16      129.44      125.16     34.52 o
  -3   5  16      174.95      248.21     35.84 o
  -2   5  16      117.97      123.38     18.75 o
  -1   5  16        7.99       22.35     11.77 o
   0   5  16       18.83       14.28     11.13 o
   1   5  16       88.69       56.09     19.87 o
 -15   6  16      108.27      132.27     27.35 o
 -14   6  16        0.61       24.90     17.06 o
 -13   6  16      139.98      149.10     26.87 o
 -12   6  16        0.30       -7.93     10.95 o
 -11   6  16      390.55      417.34     41.15 o
 -10   6  16      515.69      474.43     43.76 o
  -9   6  16        0.72        2.04     11.94 o
  -8   6  16     3026.08     3134.14    138.39 o
  -7   6  16     1358.36     1329.53     50.02 o
  -6   6  16     1515.66     1627.69     91.51 o
  -5   6  16       44.79       45.59     10.61 o
  -4   6  16      276.65      333.18     27.02 o
  -3   6  16      496.17      492.09     38.98 o
  -2   6  16      276.96      308.76     27.46 o
  -1   6  16      570.99      607.19     39.58 o
   0   6  16       42.79       29.09     12.60 o
   1   6  16       33.16       18.66     19.79 o
 -14   7  16        0.06       32.42     18.06 o
 -13   7  16       53.34       69.26     20.34 o
 -12   7  16      212.19      164.17     29.19 o
 -11   7  16       95.93      102.98     23.90 o
 -10   7  16        0.42       14.43     13.44 o
  -9   7  16      335.31      370.18     39.14 o
  -8   7  16      245.45      245.10     32.00 o
  -7   7  16      182.38      167.25     25.82 o
  -6   7  16        4.19       17.78      9.83 o
  -5   7  16      150.46      141.03     21.13 o
  -4   7  16      193.66      214.96     22.26 o
  -3   7  16       72.12       72.35     14.09 o
  -2   7  16        0.39       15.67     10.33 o
  -1   7  16       13.75       25.64     17.67 o
   0   7  16       12.16       27.62     11.94 o
 -13   8  16        6.76       -0.51     11.16 o
 -12   8  16      172.55      134.32     25.13 o
 -11   8  16       99.17       91.23     24.47 o
 -10   8  16      301.40      311.59     38.21 o
  -9   8  16        0.12       -7.14     11.42 o
  -8   8  16      109.58      148.54     26.79 o
  -7   8  16      210.18      294.80     36.69 o
  -6   8  16       97.16       78.61     13.19 o
  -5   8  16      530.65      529.17     80.40 o
  -4   8  16       87.73      134.49     18.22 o
  -3   8  16      328.23      363.41     45.58 o
  -2   8  16      631.72      647.92     40.39 o
  -1   8  16       97.72      101.64     18.14 o
   0   8  16        2.67        6.18     15.68 o
 -12   9  16       94.51       96.85     26.04 o
 -11   9  16      108.79      132.50     26.66 o
 -10   9  16      236.39      237.03     33.54 o
  -9   9  16      271.94      245.57     34.55 o
  -8   9  16     1156.79     1021.65     68.74 o
  -7   9  16      399.98      328.98     39.34 o
  -6   9  16      212.63      200.28     31.51 o
  -5   9  16     1043.19      943.16     68.42 o
  -4   9  16     1019.85     1023.04     69.30 o
  -3   9  16      224.76      216.97     23.08 o
  -2   9  16       40.88       58.88     14.06 o
  -1   9  16      137.66      179.66     53.59 o
 -11  10  16       52.40       62.15     21.67 o
 -10  10  16       70.73       92.92     24.54 o
  -9  10  16       12.24        9.34     13.90 o
  -8  10  16      332.82      376.69     43.72 o
  -7  10  16       35.20       58.09     18.54 o
  -6  10  16       87.81       82.25     23.97 o
  -5  10  16       96.48       84.01     22.80 o
  -4  10  16      171.53      187.20     21.62 o
  -3  10  16       77.69       96.95     17.26 o
  -2  10  16        6.10        9.05     10.60 o
  -1  10  16      181.05      198.42     24.33 o
 -10  11  16      414.26      374.95     44.76 o
  -9  11  16        2.55       -4.50     13.45 o
  -8  11  16      159.16      162.16     29.98 o
  -7  11  16        1.82        7.61     15.75 o
  -6  11  16        5.34       10.10     11.35 o
  -5  11  16        5.54       13.19     13.70 o
  -4  11  16      214.76      231.78     35.30 o
  -3  11  16       11.44       18.24     10.96 o
  -2  11  16       31.59       12.13     24.85 o
  -7  12  16        1.08       46.26     22.75 o
  -6  12  16        0.04       -5.59     13.75 o
  -5  12  16      196.95      167.73     33.01 o
 -14   1  17        0.26       -0.97     12.74 o
 -13   1  17       51.20       51.48     15.77 o
 -12   1  17        1.18        2.56      9.88 o
 -11   1  17      174.70      190.43     14.67 o
 -10   1  17      232.82      218.41     13.49 o
  -9   1  17      256.76      247.63     16.99 o
  -8   1  17      642.34      590.37     29.60 o
  -7   1  17        8.62        3.77      5.19 o
  -6   1  17       97.86       91.57     15.72 o
  -5   1  17      122.80      140.54     17.83 o
  -4   1  17      159.29      146.84     18.90 o
  -3   1  17       39.36       63.40     20.81 o
  -2   1  17      424.51      414.46     32.36 o
  -1   1  17       61.10       46.79      9.83 o
   0   1  17        4.18       -4.08      6.02 o
   1   1  17      265.20      264.15     24.61 o
 -14   2  17       33.44       21.63     16.73 o
 -13   2  17       11.88       24.61     10.03 o
 -12   2  17      248.47      269.89     40.63 o
 -11   2  17     1390.72     1356.94     39.13 o
 -10   2  17       15.61       37.15      9.82 o
  -9   2  17        2.28       -4.75      6.58 o
  -8   2  17      508.30      479.75     34.10 o
  -7   2  17      276.59      250.48     16.32 o
  -6   2  17      435.64      435.13     29.74 o
  -5   2  17      150.67      154.34     19.10 o
  -4   2  17      389.41      373.55     29.29 o
  -3   2  17      991.22     1069.30     50.78 o
  -2   2  17      671.44      664.85     32.88 o
  -1   2  17      962.02     1118.13     41.45 o
   0   2  17      218.49      234.16     20.86 o
   1   2  17       14.02       37.36     17.78 o
 -14   3  17       45.64       47.24     11.83 o
 -13   3  17       34.89       40.07     17.35 o
 -12   3  17      254.81      258.16     23.07 o
 -11   3  17      590.58      658.99     35.88 o
 -10   3  17        3.52       10.81      6.69 o
  -9   3  17      405.37      371.49     17.98 o
  -8   3  17      159.64      124.05     12.20 o
  -7   3  17      161.37      153.32     17.84 o
  -6   3  17      550.33      563.00     33.76 o
  -5   3  17     1094.93     1152.18     49.71 o
  -4   3  17      301.58      351.60     52.88 o
  -3   3  17       30.28       41.94     12.25 o
  -2   3  17      459.67      533.85     41.51 o
  -1   3  17      111.49      115.37     19.07 o
   0   3  17      152.48      133.51     29.28 o
 -14   4  17      223.47      265.48     25.37 o
 -13   4  17      212.27      202.70     21.27 o
 -12   4  17      127.22       86.12     15.41 o
 -11   4  17        4.96       -0.49      8.41 o
 -10   4  17      969.22      978.50     33.51 o
  -9   4  17      120.57      126.59     15.45 o
  -8   4  17      129.93      126.35     16.05 o
  -7   4  17      170.89      157.01     17.74 o
  -6   4  17      825.41      882.61     44.34 o
  -5   4  17     1143.34     1216.90     69.04 o
  -4   4  17     1073.23      985.63     47.10 o
  -3   4  17     1765.11     1796.16     67.58 o
  -2   4  17      133.79      112.49     17.72 o
  -1   4  17        7.62       12.86      9.39 o
   0   4  17      472.22      508.41     37.10 o
 -15   5  17       64.29       74.87     20.09 o
 -14   5  17       16.68       17.76     11.40 o
 -13   5  17       12.60       -9.71     10.53 o
 -12   5  17      390.49      424.85     30.65 o
 -11   5  17      103.54       94.98     15.37 o
 -10   5  17       36.92       61.54     20.50 o
  -9   5  17        4.01       -1.15     20.98 o
  -8   5  17       26.14       26.76     17.49 o
  -7   5  17       10.43       15.38     14.10 o
  -6   5  17     1185.71     1172.32     49.40 o
  -5   5  17      524.70      504.21     51.62 o
  -4   5  17      134.24      142.20     23.00 o
  -3   5  17       49.38       49.94     14.48 o
  -2   5  17      108.91      125.31     19.50 o
  -1   5  17       66.20      118.35     20.42 o
   0   5  17       14.15        7.37      9.55 o
 -15   6  17       94.98      143.09     27.45 o
 -14   6  17      139.68      146.52     27.28 o
 -13   6  17      102.33       77.74     19.44 o
 -12   6  17       55.17       72.89     19.64 o
 -11   6  17      308.45      305.16     36.50 o
 -10   6  17       21.85        9.86     11.29 o
  -9   6  17      453.55      450.51     43.29 o
  -8   6  17      356.84      345.76     27.26 o
  -7   6  17      124.32      156.52     18.71 o
  -6   6  17       79.22       83.56     14.61 o
  -5   6  17      284.70      237.28     31.75 o
  -4   6  17      482.40      513.09     34.99 o
  -3   6  17        2.87       23.56     10.51 o
  -2   6  17      104.81      125.96     30.37 o
  -1   6  17      953.95     1029.50     53.75 o
 -14   7  17        3.96       22.31     14.60 o
 -13   7  17        3.47        2.46     10.64 o
 -12   7  17        0.86      -12.42     15.50 o
 -11   7  17        5.10      -12.89     12.89 o
 -10   7  17      456.37      470.24     46.47 o
  -9   7  17       95.50       85.18     20.55 o
  -8   7  17        4.99      -11.20     13.54 o
  -7   7  17      218.44      210.02     31.04 o
  -6   7  17      129.76      110.33     17.05 o
  -5   7  17       15.33       15.08      9.86 o
  -4   7  17      144.83      144.87     19.75 o
  -3   7  17      379.68      342.07     29.35 o
  -2   7  17       28.80       16.23     13.16 o
  -1   7  17       24.52       70.15     24.60 o
 -13   8  17       40.34       40.72     18.09 o
 -12   8  17       17.99       20.66     16.83 o
 -11   8  17        0.67      -14.51     14.51 o
 -10   8  17      279.20      234.41     32.53 o
  -9   8  17      360.09      363.14     41.20 o
  -8   8  17        0.15       52.37     22.82 o
  -7   8  17       12.92       21.63     18.29 o
  -6   8  17      363.15      361.79     28.01 o
  -5   8  17      598.51      615.67     71.76 o
  -4   8  17        4.30        1.70     10.45 o
  -3   8  17      855.47      884.67     79.88 o
  -2   8  17       83.64      100.00     18.78 o
  -1   8  17      138.53      122.33     26.96 o
 -12   9  17       57.48       16.92     13.83 o
 -11   9  17       11.85       19.66     13.04 o
 -10   9  17       31.02      112.50     28.12 o
  -9   9  17       12.61       30.19     18.14 o
  -8   9  17      315.90      283.11     36.92 o
  -7   9  17       31.60       30.37     18.86 o
  -6   9  17      184.91      125.90     19.96 o
  -5   9  17       69.27      125.58     26.82 o
  -4   9  17       27.50       40.18     24.62 o
  -3   9  17        7.96        1.48     19.95 o
  -2   9  17      133.08      134.96     20.73 o
 -10  10  17       24.85        6.89     13.78 o
  -9  10  17      660.43      671.73     58.63 o
  -8  10  17     1009.18      874.99     66.10 o
  -7  10  17      358.32      330.32     40.87 o
  -6  10  17       16.50       12.53     12.84 o
  -5  10  17      364.83      376.92     47.05 o
  -4  10  17       18.58       40.67     12.63 o
  -3  10  17       11.96       21.52      9.79 o
  -2  10  17       11.84       17.53     13.21 o
  -8  11  17       31.09       27.90     18.24 o
  -7  11  17      114.17      128.85     28.66 o
  -6  11  17       23.88       36.36     19.60 o
  -5  11  17      115.67      139.55     29.14 o
  -4  11  17       17.30       15.76     15.83 o
  -3  11  17      490.60      484.77     49.58 o
 -14   0  18       43.97      113.02     29.87 o
 -13   0  18      265.76      353.70     42.34 o
 -12   0  18       92.67      134.15     16.67 o
 -11   0  18      848.04      809.43     38.28 o
 -10   0  18     1260.38     1271.57     49.02 o
  -9   0  18      125.95      140.76     16.22 o
  -8   0  18      288.90      283.60     22.47 o
  -7   0  18       98.74       93.54     21.62 o
  -6   0  18       32.78       40.32     18.48 o
  -5   0  18      822.86      951.75     66.32 o
  -4   0  18      530.18      409.67     44.81 o
  -3   0  18      646.97      652.82     58.15 o
  -2   0  18      560.88      560.20     55.02 o
  -1   0  18        8.54        9.35      8.96 o
   0   0  18     1939.44     2158.08    101.68 o
 -14   1  18       90.20       68.23     14.84 o
 -13   1  18      831.90      909.80     45.13 o
 -12   1  18      411.53      418.45     67.10 o
 -11   1  18      321.51      339.64     19.60 o
 -10   1  18      231.10      223.12     14.55 o
  -9   1  18      187.87      176.96     12.89 o
  -8   1  18       59.55       47.43      7.15 o
  -7   1  18        5.01        4.14     14.26 o
  -6   1  18      824.50      850.15     43.17 o
  -5   1  18       14.04       18.48     11.18 o
  -4   1  18       23.13       34.17     11.45 o
  -3   1  18       63.30       76.73     15.62 o
  -2   1  18      232.52      242.57     24.53 o
  -1   1  18        3.99        1.41      6.65 o
   0   1  18        1.99      -17.04     17.04 o
 -14   2  18       90.90      126.64     28.67 o
 -13   2  18        4.95       18.47     10.67 o
 -12   2  18       52.96       44.46     12.11 o
 -11   2  18       27.15       27.69      7.40 o
 -10   2  18      201.59      222.64     16.60 o
  -9   2  18       47.84       52.18      9.93 o
  -8   2  18      108.23      107.93     12.25 o
  -7   2  18      238.34      241.82     22.56 o
  -6   2  18       21.36       25.13     10.12 o
  -5   2  18        0.61       13.34     15.98 o
  -4   2  18        4.90        2.34     12.09 o
  -3   2  18       90.70       91.74     17.74 o
  -2   2  18       47.60       30.95     14.35 o
  -1   2  18      121.42      134.68     16.67 o
   0   2  18      118.62      102.52     23.24 o
 -14   3  18       55.92       86.37     30.28 o
 -13   3  18      184.33      205.01     21.51 o
 -12   3  18        8.95        4.70      9.98 o
 -11   3  18      144.63      127.33     16.96 o
 -10   3  18       31.47       39.04      8.13 o
  -9   3  18      193.33      232.62     17.09 o
  -8   3  18      316.37      329.97     25.66 o
  -7   3  18        2.35       -8.86      8.95 o
  -6   3  18       47.47       93.87     24.18 o
  -5   3  18        5.26        2.27     11.61 o
  -4   3  18       59.37       29.48     16.76 o
  -3   3  18      198.65      183.58     23.74 o
  -2   3  18      191.14      192.81     24.54 o
  -1   3  18       10.44      -14.39     14.39 o
 -14   4  18        0.84       -0.59      9.15 o
 -13   4  18       31.90       21.58     10.29 o
 -12   4  18      154.83      176.71     20.18 o
 -11   4  18       30.55       38.74     12.14 o
 -10   4  18       63.85       79.66     10.83 o
  -9   4  18        3.51        8.66      6.76 o
  -8   4  18      688.75      662.52     62.53 o
  -7   4  18        7.04       19.71      9.65 o
  -6   4  18       94.12       90.47     15.99 o
  -5   4  18       14.71        8.84      9.92 o
  -4   4  18        0.78       30.10     13.53 o
  -3   4  18      256.45      295.23     28.76 o
  -2   4  18      268.91      256.13     27.61 o
  -1   4  18      115.51      167.21     34.11 o
 -15   5  18      190.92      213.56     32.64 o
 -14   5  18       33.83       27.23     10.94 o
 -13   5  18      335.20      363.71     29.58 o
 -12   5  18        1.42       15.53     14.35 o
 -11   5  18      723.08      689.94     53.86 o
 -10   5  18       30.03       45.81     17.63 o
  -9   5  18       26.31       23.04      8.81 o
  -8   5  18        7.95        6.10      9.09 o
  -7   5  18        0.55       -3.82      9.77 o
  -6   5  18      324.86      350.60     28.34 o
  -5   5  18        0.04       10.01     11.20 o
  -4   5  18       16.80       30.96     13.19 o
  -3   5  18        4.47       -1.90      9.82 o
  -2   5  18      338.45      282.29     28.09 o
 -14   6  18       21.82        2.61     11.49 o
 -13   6  18      130.75       92.88     22.92 o
 -12   6  18       68.61       55.96     19.42 o
 -11   6  18        0.09        0.79     12.15 o
 -10   6  18      538.23      498.82     46.87 o
  -9   6  18       24.85        7.96     12.01 o
  -8   6  18      335.81      324.97     51.34 o
  -7   6  18      715.22      749.96     40.39 o
  -6   6  18       15.32        7.27      8.72 o
  -5   6  18       10.26       24.14     12.36 o
  -4   6  18      160.98      166.30     21.89 o
  -3   6  18      149.23      133.61     19.37 o
  -2   6  18       27.84       32.82     12.98 o
 -13   7  18        3.44       -4.49     11.31 o
 -12   7  18      280.04      323.74     40.38 o
 -11   7  18      472.38      461.81     46.95 o
 -10   7  18       26.60       39.59     17.64 o
  -9   7  18      460.15      563.06     50.63 o
  -8   7  18       23.09       24.60     14.52 o
  -7   7  18        9.08       20.17     11.21 o
  -6   7  18      301.91      322.81     35.70 o
  -5   7  18       14.00        9.60      9.37 o
  -4   7  18      288.75      324.12     42.55 o
  -3   7  18      237.35      258.90     27.03 o
  -2   7  18      225.91      261.24     28.71 o
 -12   8  18      113.53      152.84     30.18 o
 -11   8  18      140.12      167.34     30.12 o
 -10   8  18      217.04      185.31     31.40 o
  -9   8  18       19.64       27.00     17.19 o
  -8   8  18      442.87      350.43     41.33 o
  -7   8  18       39.07       31.20     10.55 o
  -6   8  18      295.82      328.87     58.04 o
  -5   8  18      449.54      492.58     35.25 o
  -4   8  18      509.25      515.45     48.65 o
  -3   8  18       14.52       10.45     12.36 o
 -11   9  18      253.21      262.84     38.89 o
 -10   9  18      293.42      318.21     40.76 o
  -9   9  18      335.50      280.25     37.82 o
  -8   9  18      108.54      191.98     32.80 o
  -7   9  18      207.04      227.92     35.01 o
  -6   9  18        3.73        8.33     16.60 o
  -5   9  18        1.15      -10.54     10.54 o
  -4   9  18      222.66      238.30     27.77 o
  -3   9  18      140.10      222.29     34.68 o
  -9  10  18      232.02      215.09     34.29 o
  -8  10  18       21.45       48.36     19.11 o
  -7  10  18      205.17      235.19     37.92 o
  -6  10  18      120.40       98.27     22.06 o
  -5  10  18       10.18        2.51     14.84 o
  -4  10  18      253.06      286.49     37.41 o
  -3  10  18       25.83       64.36     22.99 o
 -14   1  19       12.78        6.88      9.69 o
 -13   1  19        0.28       -6.05      7.37 o
 -12   1  19        2.09       -0.12     10.24 o
 -11   1  19      240.46      306.60     17.13 o
 -10   1  19       26.94       41.55      9.36 o
  -9   1  19       16.55       14.62      6.18 o
  -8   1  19      331.32      421.80     41.36 o
  -7   1  19        0.89        7.53     10.27 o
  -6   1  19       44.25       26.65     11.10 o
  -5   1  19        7.49       -3.19      9.18 o
  -4   1  19      183.97      185.38     50.09 o
  -3   1  19       64.84       45.64     13.05 o
  -2   1  19       30.63       51.63     14.70 o
  -1   1  19       39.10       22.54     16.09 o
 -14   2  19       22.42       17.18     19.92 o
 -13   2  19       51.45       38.14     12.46 o
 -12   2  19      519.78      537.71     33.51 o
 -11   2  19      298.99      284.89     18.65 o
 -10   2  19      577.58      595.54     23.95 o
  -9   2  19      583.78      443.12     39.63 o
  -8   2  19      211.76      168.90     19.47 o
  -7   2  19     1819.88     1807.12     65.37 o
  -6   2  19       17.78       20.21     11.19 o
  -5   2  19       15.93       24.25     16.92 o
  -4   2  19      184.01      280.67     27.95 o
  -3   2  19        9.44       21.05     21.38 o
  -2   2  19     1481.01     1721.99     72.74 o
  -1   2  19      157.02      116.43     24.02 o
 -14   3  19       32.27       18.00      9.26 o
 -13   3  19      275.92      279.84     25.45 o
 -12   3  19       84.40       98.62     16.30 o
 -11   3  19      110.95      140.41     14.21 o
 -10   3  19      863.77      907.57     42.47 o
  -9   3  19       19.19        5.64      9.45 o
  -8   3  19       53.45       54.45     13.43 o
  -7   3  19       14.57       28.70     21.55 o
  -6   3  19       27.35       20.27     10.41 o
  -5   3  19       32.37       57.18     14.66 o
  -4   3  19        0.72        3.70     18.11 o
  -3   3  19      110.83      129.87     20.90 o
  -2   3  19      183.46      177.41     34.32 o
 -14   4  19        0.98        4.29      9.23 o
 -13   4  19        0.49       13.85     19.91 o
 -12   4  19       61.97       66.68     13.74 o
 -11   4  19      314.47      321.53     25.94 o
 -10   4  19      274.11      287.71     23.57 o
  -9   4  19      199.92      172.76     20.25 o
  -8   4  19        0.02       -8.88      8.88 o
  -7   4  19      221.01      250.95     24.17 o
  -6   4  19        1.60       11.84     10.01 o
  -5   4  19      348.84      361.12     30.31 o
  -4   4  19       72.95      118.21     19.46 o
  -3   4  19       66.25       39.49     11.37 o
 -14   5  19       26.88       22.61     12.19 o
 -13   5  19      381.51      376.81     64.26 o
 -12   5  19      228.30      245.53     34.34 o
 -11   5  19      270.53      384.90     41.38 o
 -10   5  19      851.13      736.16     57.22 o
  -9   5  19      340.06      330.43     21.62 o
  -8   5  19       86.60       76.73     14.85 o
  -7   5  19       12.90        2.67     10.30 o
  -6   5  19       45.12       34.42     13.54 o
  -5   5  19      387.41      448.05     33.83 o
  -4   5  19      425.99      475.49     35.87 o
  -3   5  19        3.32      -11.35     11.60 o
 -14   6  19       19.52       22.57     14.61 o
 -13   6  19        1.99       14.32     14.67 o
 -12   6  19        7.93       44.95     18.14 o
 -11   6  19       17.38       33.46     17.18 o
 -10   6  19       95.94      127.96     26.61 o
  -9   6  19      163.26      108.59     24.44 o
  -8   6  19       23.41       23.18     11.78 o
  -7   6  19        0.11        3.49     10.94 o
  -6   6  19      139.04      124.55     18.45 o
  -5   6  19      245.15      216.97     24.43 o
  -4   6  19       56.45       99.29     18.82 o
  -3   6  19        2.73       -8.26     11.31 o
 -13   7  19       64.28       50.33     19.47 o
 -12   7  19       59.09       58.39     20.05 o
 -11   7  19      222.20      207.31     33.52 o
 -10   7  19       10.26       21.52     14.82 o
  -9   7  19      519.92      460.55     46.76 o
  -8   7  19        0.91       11.35     10.68 o
  -7   7  19        7.32       32.74     11.86 o
  -6   7  19       42.06       24.61     16.71 o
  -5   7  19      106.47      109.32     27.89 o
  -4   7  19       17.59       24.15     11.49 o
  -3   7  19        2.89       -1.94     13.98 o
 -12   8  19        2.30       11.04     14.98 o
 -11   8  19       81.64       96.17     24.12 o
 -10   8  19      133.07      126.79     24.35 o
  -9   8  19       38.67       66.28     23.28 o
  -8   8  19      410.08      415.67     45.98 o
  -7   8  19      115.00       95.23     27.18 o
  -6   8  19       87.97      120.68     18.21 o
  -5   8  19      181.50      202.12     23.93 o
  -4   8  19      244.86      269.96     39.40 o
  -9   9  19       77.17      123.78     27.70 o
  -8   9  19        2.99       29.87     20.47 o
  -7   9  19        4.28       27.02     19.08 o
  -6   9  19       22.16       62.94     23.08 o
  -5   9  19      248.87      252.75     35.29 o
  -4   9  19       76.08       53.68     18.27 o
 -14   0  20      194.37      265.48     39.35 o
 -13   0  20        0.49       22.44     17.52 o
 -12   0  20      116.02      132.66     17.25 o
 -11   0  20       78.42       72.88     13.91 o
 -10   0  20       84.76      107.51     15.61 o
  -9   0  20      365.47      334.66     39.88 o
  -8   0  20      495.49      531.48     50.01 o
  -7   0  20      186.55      180.53     30.16 o
  -6   0  20       11.55       25.12     14.00 o
  -5   0  20      117.77      142.94     28.96 o
  -4   0  20     1148.12     1258.57     84.82 o
  -3   0  20       43.52       35.28     17.61 o
 -14   1  20       61.12       88.53     17.84 o
 -13   1  20      370.15      416.82     33.76 o
 -12   1  20       52.42       75.82     11.76 o
 -11   1  20      325.21      349.20     16.57 o
 -10   1  20      711.04      795.02     36.33 o
  -9   1  20       16.79       18.55      9.70 o
  -8   1  20        0.13        8.41     37.87 o
  -7   1  20     1269.35     1279.28     56.34 o
  -6   1  20       77.32       87.78     17.81 o
  -5   1  20      620.41      689.89     43.21 o
  -4   1  20       47.91       60.53     26.74 o
  -3   1  20      109.49      101.27     26.88 o
  -2   1  20      385.46      354.52     40.33 o
 -14   2  20        4.21       12.37     16.93 o
 -13   2  20        2.08        9.52      9.34 o
 -12   2  20       40.73       38.59     33.23 o
 -11   2  20        2.36        6.88      8.30 o
 -10   2  20        7.42        9.79      7.97 o
  -9   2  20       20.07       32.95     10.90 o
  -8   2  20      226.82      209.09     22.94 o
  -7   2  20      212.44      212.57     47.39 o
  -6   2  20      217.12      193.87     23.21 o
  -5   2  20      100.70      105.72     18.69 o
  -4   2  20        5.46        0.83     12.16 o
  -3   2  20        8.25       22.73     16.97 o
 -14   3  20       37.32       34.03     11.80 o
 -13   3  20        4.61        5.86      9.24 o
 -12   3  20        2.34       15.27     24.96 o
 -11   3  20       28.89       26.26      8.33 o
 -10   3  20        4.12       15.79      9.77 o
  -9   3  20      180.20      183.77     31.40 o
  -8   3  20        4.11        4.25     10.26 o
  -7   3  20       38.01       62.88     15.77 o
  -6   3  20      310.87      357.29     30.41 o
  -5   3  20      171.54      186.77     22.93 o
  -4   3  20      212.11      241.53     64.90 o
 -14   4  20        8.27       23.53     10.42 o
 -13   4  20        0.16        6.58     10.33 o
 -12   4  20      261.40      282.45     25.59 o
 -11   4  20       15.59        4.58     12.23 o
 -10   4  20        2.75        0.52      8.44 o
  -9   4  20        0.06        1.49      9.05 o
  -8   4  20       11.04       14.24     20.61 o
  -7   4  20       56.38       76.27     14.90 o
  -6   4  20        5.86      -10.10     13.00 o
  -5   4  20       11.84       10.29      8.98 o
  -4   4  20      601.75      633.97     42.52 o
 -14   5  20       70.39       37.95     14.40 o
 -13   5  20      406.02      370.58     41.84 o
 -12   5  20       13.71       25.04     15.54 o
 -11   5  20       17.60        9.30     13.36 o
 -10   5  20      208.99      247.76     34.54 o
  -9   5  20       25.39       22.13     17.32 o
  -8   5  20      403.22      452.36     45.56 o
  -7   5  20      577.44      579.95     37.81 o
  -6   5  20       52.84       53.53     13.33 o
  -5   5  20      332.50      382.64     32.86 o
  -4   5  20        0.20        9.88     15.46 o
 -13   6  20        9.89        1.16     12.99 o
 -12   6  20       14.98        6.59     13.14 o
 -11   6  20        1.22       -5.56     13.75 o
 -10   6  20      187.90      133.17     25.40 o
  -9   6  20       13.23       17.39     12.52 o
  -8   6  20      380.51      362.05     29.77 o
  -7   6  20      599.94      668.30     50.11 o
  -6   6  20      325.46      357.99     30.76 o
  -5   6  20       20.06       14.79     20.55 o
  -4   6  20       12.34       15.77     14.63 o
 -12   7  20       49.98       21.49     15.79 o
 -11   7  20      454.17      414.84     45.78 o
 -10   7  20      109.95       63.59     22.64 o
  -9   7  20       17.61       45.29     20.30 o
  -8   7  20       15.72       34.22     17.52 o
  -7   7  20      148.42      134.78     20.00 o
  -6   7  20      486.89      506.08     79.37 o
  -5   7  20       61.50       69.39     23.39 o
  -4   7  20       22.56        6.63     15.75 o
  -9   8  20       86.67       83.65     24.05 o
  -8   8  20      125.72      131.49     32.44 o
  -6   8  20        7.96      -13.93     17.08 o
  -5   8  20       32.08       42.34     19.28 o
  -5   9  20        0.34      -19.23     19.23 o
 -14   1  21       34.12       12.89     12.18 o
 -13   1  21      278.55      336.85     28.96 o
 -12   1  21       89.09      126.71     16.56 o
 -11   1  21       15.63       21.99      6.28 o
 -10   1  21      304.99      316.60     37.22 o
  -9   1  21        2.78       -4.16      8.15 o
  -8   1  21       78.88       85.03     15.62 o
  -7   1  21      236.34      218.09     24.30 o
  -6   1  21       98.81      161.64     26.89 o
  -5   1  21      153.17      163.30     22.52 o
 -14   2  21       86.33       90.81     18.19 o
 -13   2  21      197.07      223.39     19.02 o
 -12   2  21      398.40      367.57     23.58 o
 -11   2  21      171.30      195.37     14.89 o
 -10   2  21      362.36      341.72     28.56 o
  -9   2  21       60.09       34.87     11.52 o
  -8   2  21      192.14      189.07     29.03 o
  -7   2  21      259.36      301.49     36.84 o
  -6   2  21     1136.47     1232.24     64.85 o
  -5   2  21        8.01        7.33     17.78 o
 -14   3  21        3.71      -19.47     19.47 o
 -13   3  21       69.93      107.56     18.07 o
 -12   3  21      845.16      989.82     47.39 o
 -11   3  21       24.67       20.00     12.65 o
 -10   3  21      209.70      224.14     23.38 o
  -9   3  21      213.79      199.81     23.05 o
  -8   3  21      168.75      172.27     22.03 o
  -7   3  21      677.82      690.81     42.75 o
  -6   3  21      212.21      239.52     27.41 o
  -5   3  21      493.85      523.20     39.10 o
 -14   4  21       71.57       78.97     15.49 o
 -13   4  21       24.97       18.17      9.33 o
 -12   4  21        1.23        5.66     15.05 o
 -11   4  21      145.77      153.91     27.69 o
 -10   4  21       99.60      134.69     19.25 o
  -9   4  21      349.65      390.44     31.65 o
  -8   4  21      252.20      240.58     26.29 o
  -7   4  21        0.43      -10.07     10.07 o
  -6   4  21      402.20      409.12     70.21 o
  -5   4  21      101.27      147.72     31.64 o
 -14   5  21       42.29       47.07     18.20 o
 -13   5  21      233.90      309.98     39.97 o
 -12   5  21      240.14      312.68     38.84 o
 -11   5  21      184.29      188.78     32.73 o
 -10   5  21      159.97      185.44     31.79 o
  -9   5  21       56.92      102.87     18.17 o
  -8   5  21      340.03      389.04     31.91 o
  -7   5  21      176.68      194.93     24.79 o
  -6   5  21       67.74       87.97     23.18 o
  -5   5  21      140.49      199.37     35.78 o
 -12   6  21       28.42       89.69     24.30 o
 -11   6  21       89.63       88.36     22.37 o
 -10   6  21       51.79       27.14     18.95 o
  -9   6  21        2.51        8.67     17.28 o
  -8   6  21        2.03       11.89     16.65 o
  -7   6  21        8.73       -7.73     15.58 o
  -6   6  21       36.28      -20.39     20.39 o
  -5   6  21      156.73      201.92     35.96 o
  -7   7  21       17.56       31.01     17.84 o
  -6   7  21       67.84       77.80     22.60 o
  -5   7  21     1141.19     1340.47     87.73 o
  -6   8  21       81.79      168.92     30.72 o
 -14   0  22       95.33      127.64     26.92 o
 -13   0  22       82.61      127.37     28.23 o
 -12   0  22      291.11      296.21     35.09 o
 -11   0  22        7.71       78.33     23.88 o
 -10   0  22       19.48       -4.99     13.63 o
  -9   0  22       50.99       81.82     26.81 o
  -8   0  22       46.63       19.46     17.27 o
  -7   0  22      386.52      393.99     48.63 o
  -6   0  22       51.88       71.37     20.38 o
 -14   1  22      132.58      140.83     38.75 o
 -13   1  22      431.68      463.89     42.80 o
 -12   1  22      400.79      415.51     42.74 o
 -11   1  22      295.94      371.09     34.94 o
 -10   1  22       66.13       51.01     14.61 o
  -9   1  22      605.59      645.80     40.85 o
  -8   1  22        9.60        9.98     14.78 o
  -7   1  22      398.39      471.36     36.59 o
  -6   1  22       38.41       36.23     16.79 o
 -14   2  22       20.54        4.42     12.09 o
 -13   2  22       45.16       35.54     12.12 o
 -12   2  22      225.39      265.33     34.32 o
 -11   2  22      145.53      141.10     15.96 o
 -10   2  22        0.68       11.60     11.00 o
  -9   2  22        2.77      -10.08     11.61 o
  -8   2  22       90.21      117.45     22.82 o
  -7   2  22      296.19      356.26     42.89 o
  -6   2  22      153.31      160.22     33.76 o
 -14   3  22       12.12        6.86     16.45 o
 -13   3  22      191.93      160.29     20.62 o
 -12   3  22      432.07      428.32     43.97 o
 -11   3  22       55.95       74.45     20.87 o
 -10   3  22        3.95       -9.51      9.51 o
  -9   3  22      230.68      285.22     33.84 o
  -8   3  22       35.57       24.29      9.99 o
  -7   3  22       87.61      101.64     46.61 o
  -6   3  22       14.39       45.48     21.50 o
 -14   4  22       51.23       53.83     18.83 o
 -13   4  22      318.08      291.33     39.26 o
 -12   4  22       54.58       83.77     21.17 o
 -11   4  22       56.37      105.54     25.65 o
 -10   4  22       36.45       38.98     12.52 o
  -9   4  22        7.81        3.58     11.82 o
  -8   4  22       45.25       33.25     12.40 o
  -7   4  22       13.54       12.82     18.16 o
  -6   4  22        1.59        9.60     19.02 o
 -12   5  22      103.07      152.34     30.35 o
 -11   5  22      166.14      142.99     27.73 o
 -10   5  22        8.12        3.78     14.50 o
  -9   5  22       30.00       53.31     19.32 o
  -8   5  22      442.71      487.38     49.18 o
  -7   5  22      324.87      413.43     48.84 o
  -6   5  22        4.56       23.36     20.09 o
  -8   6  22      370.25      421.69     46.39 o
  -7   6  22      550.87      683.30     60.82 o
  -7   7  22       40.88       51.82     20.20 o
 -12   1  23        0.95        5.96     11.42 o
 -11   1  23      162.19      173.67     23.53 o
 -10   1  23       10.12        7.26     11.06 o
  -9   1  23       19.32        9.09     20.65 o
  -8   1  23      162.66      196.03     35.91 o
 -13   2  23        0.15        1.57     13.89 o
 -12   2  23      342.41      329.58     40.01 o
 -11   2  23       60.89       49.10     14.48 o
 -10   2  23       46.57       50.92     20.33 o
  -9   2  23      818.50      977.62     52.88 o
  -8   2  23      113.08      131.61     28.18 o
 -13   3  23       29.64       22.14     15.63 o
 -12   3  23       38.85       32.49     18.26 o
 -11   3  23      185.77      204.81     23.94 o
 -10   3  23       20.39       49.15     20.53 o
  -9   3  23       70.40      103.61     25.18 o
  -8   3  23      134.40      128.28     30.25 o
  -9   4  23       22.62       20.88     13.95 o
  -8   4  23       45.67       42.69     20.24 o
  -8   5  23       10.68       38.12     13.86 o
 -12   0  24      376.79      291.65     40.24 o
 -11   0  24     1364.97     1535.99     93.36 o
 -12   1  24        0.25       14.90     11.14 o
 -11   1  24       11.04       31.43     18.74 o
 -10   1  24        1.24       16.87     17.06 o
 -12   2  24       22.02       18.63     13.08 o
 -11   2  24      183.66      158.91     32.00 o
 -10   2  24       73.44       61.59     20.57 o
 -10   3  24        5.93       50.65     19.98 o
 
